# Supplementary material for: Candida glabrata Transcription Factor Rpn4 Mediates Fluconazole Resistance through Regulation of Ergosterol Biosynthesis and Plasma Membrane Permeability
Source: Antimicrob Agents Chemother. 2020 Aug 20;64(9):e00554-20. doi: 10.1128/AAC.00554-20 (PMC7449212; doi:10.1128/AAC.00554-20)
Supplement: Supplemental file 1 [file AAC.00554-20-s0001.xlsx]

## Sheet: S1
Supplemental Table 1 - Differentially expressed genes in WT FLC/WT control. Green indicates upregulated genes, red indicates downregulated genes
Functional Group	Log2 Fold Change	ORF	Name	Function	C. albicans homolog ORF	C. albicans homolog name	C. albicans function	S. cerevisiae homolog ORF	S. cerevisiae homolog name	S. cerevisiae definition	S. cerevisiae function
Drug Resistance	0.806502278950904	CAGL0M01760g	CDR1	Multidrug transporter of ATP-binding cassette (ABC) superfamily, involved in resistance to azoles; expression regulated by Pdr1p; increased abundance in azole resistant strains; expression increased by loss of the mitochondrial genome
Sterol Metabolism	1.48301749340101	CAGL0J03916g		Ortholog(s) have oxysterol binding, sterol transporter activity and role in endocytosis, exocytosis, maintenance of cell polarity, piecemeal microautophagy of nucleus, sterol transport				YOR237W	HES1	oxysterol-binding protein related protein HES1|OSH5	Protein implicated in the regulation of ergosterol biosynthesis; one of a seven member gene family with a common essential function and non-essential unique functions; similar to human oxysterol binding protein (OSBP); SWAT-GFP and mCherry fusion proteins localize to the bud neck and vacuolar membrane; HES1 has a paralog, KES1, that arose from the whole genome duplication
	1.09725488322957	CAGL0L10714g	ERG2	C-8 sterol isomerase	C1_00800C	ERG2	C-8 sterol isomerase; enzyme of ergosterol biosynthesis; converts fecosterol to episterol; mutant is hypersensitive to multiple drugs; ketoconazole-induced; flow model and Spider biofilm repressed	YMR202W	ERG2	C-8 sterol isomerase ERG2|END11	C-8 sterol isomerase; catalyzes isomerization of delta-8 double bond to delta-7 position at an intermediate step in ergosterol biosynthesis; transcriptionally down-regulated when ergosterol is in excess; mutation is functionally complemented by human EBP
	1.07338746583993	CAGL0F01793g	ERG3	Delta 5,6 sterol desaturase; C-5 sterol desaturase; predicted transmembrane domain and endoplasmic reticulum (ER) binding motif; gene used for molecular typing of C. glabrata strain isolates	C1_04770C	ERG3	C-5 sterol desaturase; introduces C-5(6) double bond into episterol; some clinical isolates show increased azole resistance and defects in hyphal growth and virulence; Efg1p-repressed; fluconazole-induced	YLR056W	ERG3	C-5 sterol desaturase|PSO6|SYR1	C-5 sterol desaturase; glycoprotein that catalyzes the introduction of a C-5(6) double bond into episterol, a precursor in ergosterol biosynthesis; transcriptionally down-regulated when ergosterol is in excess; mutants are viable, but cannot grow on non-fermentable carbon sources; substrate of HRD ubiquitin ligase; mutation is functionally complemented by human SC5D
	1.02400055032675	CAGL0K04477g		Ortholog(s) have C-4 methylsterol oxidase activity, role in ergosterol biosynthetic process and endoplasmic reticulum membrane, plasma membrane localization	CR_02370W	ERG25	Putative C-4 methyl sterol oxidase; C4-demethylation of ergosterol biosynthesis intermediates, based on similarity to S. cerevisiae Erg25; fluconazole-induced; induced in azole-resistant strain; rat catheter and Spider biofilm induced	YGR060W	ERG25	methylsterol monooxygenase	C-4 methyl sterol oxidase; catalyzes the first of three steps required to remove two C-4 methyl groups from an intermediate in ergosterol biosynthesis; mutants accumulate the sterol intermediate 4,4-dimethylzymosterol; human MSMO1 functionally complements the growth defect caused by repression of ERG25 expression
	0.962623735444949	CAGL0E04334g	ERG11	Putative cytochrome P-450 lanosterol 14-alpha-demethylase; target enzyme of azole antifungal drugs; increased protein abundance in azole resistant strain	C5_00660C	ERG11	Lanosterol 14-alpha-demethylase; cytochrome P450 family; role in ergosterol biosynthesis; target of azole antifungals; may contribute to drug resistance; azole or flow model biofilm induced; drug treated biofilm induced; hypoxia regulated	YHR007C	ERG11	sterol 14-demethylase|CYP51	Lanosterol 14-alpha-demethylase; catalyzes C-14 demethylation of lanosterol to form 4,4''-dimethyl cholesta-8,14,24-triene-3-beta-ol in ergosterol biosynthesis pathway; transcriptionally down-regulated when ergosterol is in excess; member of cytochrome P450 family; associated and coordinately regulated with the P450 reductase Ncp1p; human CYP51A1 functionally complements the lethality of the erg1…
	0.836126107041274	CAGL0K03927g		Ortholog(s) have role in cellular iron ion homeostasis, ergosterol biosynthetic process, mitochondrion organization and endoplasmic reticulum, nuclear envelope localization	C4_04760C		Protein of unknown function; filament induced	YMR134W	ERG29		Protein of unknown function involved in ergosterol biosynthesis; conditional mutants produce less ergosterol, display impaired oxygen consumption, respiratory growth, mitochondrial iron utilization, and are more sensitive to oxidative stress; mutant bm-8 has a growth defect on iron-limited medium that is complemented by overexpression of Yfh1p; protein localizes to the cytoplasm, ER and nuclear e…
	0.829009537498708	CAGL0A00429g	ERG4	Putative C24 sterol reductase	C3_00760W	ERG4	Protein similar to sterol C-24 reductase; shows Mob2p-dependent hyphal regulation; fluconazole-induced; caspofungin repressed; rat catheter biofilm repressed	YGL012W	ERG4	delta(24(24(1)))-sterol reductase	C-24(28) sterol reductase; catalyzes the final step in ergosterol biosynthesis; mutants are viable, but lack ergosterol
	0.826089155759605	CAGL0D05940g	ERG1	Squalene epoxidase with a role in ergosterol synthesis; involved in growth under conditions of low oxygen tension	C1_08590C	ERG1	Squalene epoxidase, epoxidation of squalene to 2,3(S)-oxidosqualene; ergosterol biosynthesis; allylamine antifungal drug target; NADH reducing cofactor but S. cerevisiae Erg1 uses NADPH; flow model biofilm induced; Spider biofilm repressed	YGR175C	ERG1	squalene monooxygenase	Squalene epoxidase; catalyzes the epoxidation of squalene to 2,3-oxidosqualene; plays an essential role in the ergosterol-biosynthesis pathway and is the specific target of the antifungal drug terbinafine; human SQLE functionally complements the lethality of the erg1 null mutation
	0.729608818156223	CAGL0L03828g		Ortholog(s) have electron carrier activity, role in ergosterol biosynthetic process and endoplasmic reticulum membrane localization	C7_00700W	CYB5	Cytochrome b(5); ortholog of S. cerevisiae Cyb5; induced in high iron; fluconazole-induced; shows colony morphology-related gene regulation by Ssn6; mutants are viable	YNL111C	CYB5		Cytochrome b5; involved in the sterol and lipid biosynthesis pathways; acts as an electron donor to support sterol C5-6 desaturation
	0.575941840120078	CAGL0M07656g	ERG5	Putative C22 sterol desaturase	C7_02840C	ERG5	Putative C-22 sterol desaturase; fungal C-22 sterol desaturases are cytochrome P450 enzymes of ergosterol biosynthesis, catalyze formation of the C-22(23) double bond in the sterol side chain; transposon mutation affects filamentous growth	YMR015C	ERG5	C-22 sterol desaturase|CYP61	C-22 sterol desaturase; a cytochrome P450 enzyme that catalyzes the formation of the C-22(23) double bond in the sterol side chain in ergosterol biosynthesis; may be a target of azole antifungal drugs
	0.532441864386364	CAGL0I02970g		Ortholog(s) have delta14-sterol reductase activity and role in cellular response to drug, ergosterol biosynthetic process, filamentous growth of a population of unicellular organisms in response to biotic stimulus, pathogenesis	C2_09400C	ERG24	C-14 sterol reductase, has a role in ergosterol biosynthesis; mutation confers increased sensitivity to dyclonine; rat catheter and Spider biofilm repressed	YNL280C	ERG24	delta(14)-sterol reductase	C-14 sterol reductase; acts in ergosterol biosynthesis; mutants accumulate the abnormal sterol ignosterol (ergosta-8,14 dienol), and are viable under anaerobic growth conditions but inviable on rich medium under aerobic conditions
	0.51801680046259	CAGL0H04653g	ERG6	C24 sterol methyltransferase; mutation confers resistance to amphotericin B and nystatin and increased sensitivity to azoles	C3_02150C	ERG6	Delta(24)-sterol C-methyltransferase, converts zymosterol to fecosterol, ergosterol biosynthesis; mutation confers nystatin resistance; Hap43, GlcNAc-, fluconazole-induced; upregulated in azole-resistant strain; Spider biofilm repressed	YML008C	ERG6	sterol 24-C-methyltransferase|VID1|SED6|LIS1|ISE1	Delta(24)-sterol C-methyltransferase; converts zymosterol to fecosterol in the ergosterol biosynthetic pathway by methylating position C-24; localized to lipid particles, the plasma membrane-associated endoplasmic reticulum, and the mitochondrial outer membrane
Lipid and Fatty Acid Metabolism	0.590278326388826	CAGL0H05005g		Ortholog(s) have phosphatidylinositol transporter activity	C6_03470W		Putative phosphatidylinositol transfer protein; possibly an essential gene, disruptants not obtained by UAU1 method	YLR380W	CSR1	SFH2	Phosphatidylinositol transfer protein; has a potential role in regulating lipid and fatty acid metabolism under heme-depleted conditions; interacts specifically with thioredoxin peroxidase; may have a role in oxidative stress resistance; protein abundance increases in response to DNA replication stress
	-0.512260055829125	CAGL0B00990g	HBN1	Ortholog(s) have oxidoreductase activity, acting on NAD(P)H, nitrogenous group as acceptor activity and role in cellular response to oxidative stress, negative regulation of fatty acid metabolic process				YCL026C-A	FRM2	type II nitroreductase|YCLX08C	Type II nitroreductase, using NADH as reductant; mutants are defective in fatty acid mediated repression of genes involved in fatty acid biosynthesis indicative of a role in lipid signaling; involved in the oxidative stress response; transcription induction by cadmium and selenite indicates a possible role in the metal stress response; expression induced in cells treated with the mycotoxin patulin
	-0.534771916510808	CAGL0A03740g		Ortholog(s) have role in fatty acid beta-oxidation, long-chain fatty acid catabolic process and peroxisome localization
Nitrogen Metabolism	0.567275883582426	CAGL0M04499g		Ortholog(s) have proline dehydrogenase activity, role in proline catabolic process to glutamate and mitochondrion localization	C5_02600W	PUT1	Putative proline oxidase; alkaline upregulated by Rim101; flow model biofilm induced; Spider biofilm induced	YLR142W	PUT1	proline dehydrogenase	Proline oxidase; nuclear-encoded mitochondrial protein involved in utilization of proline as sole nitrogen source; PUT1 transcription is induced by Put3p in the presence of proline and the absence of a preferred nitrogen source
	-0.501876805164572	CAGL0J06028g	MEP2	Ortholog(s) have high-affinity secondary active ammonium transmembrane transporter activity, methylammonium transmembrane transporter activity	C4_00430W	MEP2	Ammonium permease and regulator of nitrogen starvation-induced filamentation; 11 predicted transmembrane regions; in low nitrogen cytoplasmic C-terminus activates Ras/cAMP and MAPK signal transduction pathways to induce filamentation	YNL142W	MEP2	ammonium permease MEP2	Ammonium permease involved in regulation of pseudohyphal growth; belongs to a ubiquitous family of cytoplasmic membrane proteins that transport only ammonium (NH4+); expression is under the nitrogen catabolite repression regulation
Carbon Metabolism	2.11441995123868	CAGL0A01089g		Has domain(s) with predicted alcohol O-acetyltransferase activity and role in alcohol metabolic process				YPL272C	PBI1		Putative protein of unknown function; gene expression induced in response to ketoconazole; YPL272C is not an essential gene
	0.70489628545683	CAGL0D05918g	ATF2	Putative alcohol acetyltransferase involved in steroid detoxification; gene is upregulated in azole-resistant strain	C3_02850C		Plasma membrane-associated protein; upregulated in an azole-resistant strain that overexpresses MDR1; Hap43-repressed; Spider biofilm induced	YGR177C	ATF2	alcohol O-acetyltransferase	Alcohol acetyltransferase; may play a role in steroid detoxification; forms volatile esters during fermentation, which is important for brewing and winemaking
	-0.530330935809311	CAGL0L03982g		Ortholog(s) have malate synthase activity, role in acetate catabolic process, carbon utilization, fatty acid catabolic process, glyoxylate cycle and cytosol, glyoxysome, peroxisomal matrix localization	C1_09690W	MLS1	Malate synthase; glyoxylate cycle enzyme; no mammalian homolog; regulated upon white-opaque switch; phagocytosis, strong oxidative stress induced; stationary phase enriched; flow model biofilm repressed; rat catheter, Spider biofilm induced	YNL117W	MLS1	malate synthase MLS1	Malate synthase, enzyme of the glyoxylate cycle; involved in utilization of non-fermentable carbon sources; expression is subject to carbon catabolite repression; localizes in peroxisomes during growth on oleic acid, otherwise cytosolic; can accept butyryl-CoA as acyl-CoA donor in addition to traditional substrate acetyl-CoA
Heme Homeostasis	0.813076641463864	CAGL0K12100g		Putative coproporphyrinogen III oxidase; protein differentially expressed in azole resistant strain	C3_04060C	HEM13	Coproporphyrinogen III oxidase; antigenic; on yeast cell surface, not hyphae; iron-regulated expression; Hap43, macrophage-repressed; farnesol-induced; possibly essential; flow model biofilm induced; rat catheter, Spider biofilm repressed	YDR044W	HEM13	coproporphyrinogen oxidase	Coproporphyrinogen III oxidase; oxygen-requiring enzyme that catalyzes sixth step in heme biosynthetic pathway; transcription is repressed by oxygen and heme (via Rox1p and Hap1p); human homolog CPOX can complement yeast mutant and allow growth of haploid null after sporulation of a heterozygous diploid
	0.505151454333066	CAGL0H09504g		Ortholog(s) have oxygen-dependent protoporphyrinogen oxidase activity, role in heme biosynthetic process and cytosol, mitochondrial inner membrane, nucleus localization	C1_08880W	HEM14	Putative protoporphyrinogen oxidase; involved in heme biosynthesis; predicted Kex2p substrate; iron regulated transcript; Yfh1-induced; Hap43-repressed; rat catheter biofilm repressed	YER014W	HEM14	oxygen-dependent protoporphyrinogen oxidase	Protoporphyrinogen oxidase; a mitochondrial enzyme that catalyzes the seventh step in the heme biosynthetic pathway, converting protoporphyrinogen IX to protoporphyrin IX; inhibited by diphenyl ether-type herbicides
	-0.621061038857654	CAGL0A03905g	HMX1	Ortholog(s) have heme oxygenase (decyclizing) activity and role in cellular iron ion homeostasis, heme catabolic process, response to carbon monoxide, response to oxidative stress	C1_00350C	HMX1	Heme oxygenase; utilization of hemin iron; transcript induced by heat, low iron, or hemin; repressed by Efg1; induced by low iron; upregulated by Rim101 at pH 8; Hap43-induced; Spider and flow model biofilm induced	YLR205C	HMX1		ER localized heme oxygenase; involved in heme degradation during iron starvation and in the oxidative stress response; expression is regulated by AFT1 and oxidative stress; relocates to the perinuclear region in the presence of oxidants
Mitochondrial Function	-0.63654948489126	CAGL0B01875g		Ortholog(s) have mitochondrial respiratory chain complex IV, mitochondrial respiratory chain supercomplex localization				YDR119W-A	COX26		Stabilizes or regulates formation of respiratory chain supercomplexes composed of Complex III (ubiquinol-cytochrome c reductase) and Complex IV (cytochrome c oxidase)
Stress Response	0.800609735652182	CAGL0K00715g	RTA1	Putative protein involved in 7-aminocholesterol resistance; gene is upregulated in azole-resistant strain				YGR213C	RTA1		Protein involved in 7-aminocholesterol resistance; has seven potential membrane-spanning regions; expression is induced under both low-heme and low-oxygen conditions; member of the fungal lipid-translocating exporter (LTE) family of protein; RTA1 has a paralog, YLR046C, that arose from the whole genome duplication
	0.519884530303784	CAGL0L10692g		Ortholog(s) have damaged DNA binding, zinc ion binding activity and role in UV-damage excision repair, nucleotide-excision repair involved in interstrand cross-link repair, nucleotide-excision repair, DNA damage recognition	C7_02020W	RAD14	Putative DNA repair protein; transcription is regulated upon yeast-hyphal switch; flucytosine repressed	YMR201C	RAD14		Protein that recognizes and binds damaged DNA during NER; subunit of Nucleotide Excision Repair Factor 1 (NEF1); contains zinc finger motif; homolog of human XPA protein; NER stands for nucleotide excision repair
	-0.546692614140337	CAGL0G03289g	SSA3	Heat shock protein of the HSP70 family	C1_13480W	HSP70	Putative hsp70 chaperone; role in entry into host cells; heat-shock, amphotericin B, cadmium, ketoconazole-induced; surface localized in yeast and hyphae; antigenic in host; farnesol-downregulated in biofilm; Spider biofilm induced	YER103W	SSA4	Hsp70 family chaperone SSA4|YG107	Heat shock protein that is highly induced upon stress; plays a role in SRP-dependent cotranslational protein-membrane targeting and translocation; member of the HSP70 family; cytoplasmic protein that concentrates in nuclei upon starvation; SSA4 has a paralog, SSA3, that arose from the whole genome duplication
Cytoskeleton/Cell Cycle	0.88054792573548	CAGL0F08965g		Ortholog(s) have role in reciprocal meiotic recombination and cytosol, endoplasmic reticulum, nucleus localization	C2_07600C	MSC7	S. cerevisiae ortholog Mcs7 has a role in reciprocal meiotic recombination; Spider biofilm repressed	YHR039C	MSC7	meiotic recombination directing protein	Protein of unknown function; green fluorescent protein (GFP)-fusion protein localizes to the endoplasmic reticulum; msc7 mutants are defective in directing meiotic recombination events to homologous chromatids
	-0.547180919885947	CAGL0L08448g		Ortholog(s) have role in actin cytoskeleton organization, eisosome assembly, establishment of protein localization to plasma membrane and negative regulation of protein phosphorylation, more	C3_04910C	NCE102	Non classical protein export protein; localized to plasma membrane; Hap43-induced gene; flow model biofilm induced; Spider biofilm induced	YPR149W	NCE102	NCE2	Protein of unknown function; contains transmembrane domains; involved in secretion of proteins that lack classical secretory signal sequences; component of the detergent-insoluble glycolipid-enriched complexes (DIGs); NCE102 has a paralog, FHN1, that arose from the whole genome duplication
	-0.650852733545173	CAGL0G02739g		Ortholog(s) have RNA polymerase II transcription factor activity, sequence-specific DNA binding, sequence-specific DNA binding activity	C2_05860C		Putative Xbp1 transcriptional repressor; binds to cyclin gene promoters in S. cerevisiae; Hap43-repressed; possibly essential, disruptants not obtained by UAU1 method	YIL101C	XBP1		Transcriptional repressor; binds promoter sequences of cyclin genes, CYS3, and SMF2; not expressed during log phase of growth, but induced by stress or starvation during mitosis, and late in meiosis; represses 15% of all yeast genes as cells transition to quiescence; important for maintaining G1 arrest and for longevity of quiescent cells; member of Swi4p/Mbp1p family; phosphorylated by Cdc28p; r…
	-0.694187016460997	CAGL0G05566g		Ortholog(s) have role in ascospore formation, cellular response to drug, fungal-type cell wall organization	C7_02240W	FMP45	Predicted membrane protein induced during mating; mutation confers hypersensitivity to toxic ergosterol analog, to amphotericin B; alkaline repressed; repressed by alpha pheromone in SpiderM medium; rat catheter, Spider biofilm induced	YDL222C	FMP45		Integral membrane protein localized to mitochondria; required for sporulation and maintaining sphingolipid content; similar to SUR7; FMP45 has a paralog, YNL194C, that arose from the whole genome duplication
Intracellular Traffic	0.51380411792187	CAGL0K05291g	SRO7	Ortholog(s) have Rab GTPase binding, SNARE binding activity and role in Golgi to plasma membrane transport, establishment of cell polarity, exocytosis, small GTPase mediated signal transduction				YPR032W	SRO7	Rab GTPase-binding protein SRO7|SOP1|SNI1	Effector of Rab GTPase Sec4p; forms a complex with Sec4p and t-SNARE Sec9p; involved in exocytosis and docking and fusion of post-Golgi vesicles with plasma membrane; regulates cell proliferation and colony development via the Rho1-Tor1 pathway; homolog of Drosophila lgl tumor suppressor; SRO7 has a paralog, SRO77, that arose from the whole genome duplication
Unknown Function	1.13502760003117	CAGL0G04499g		Ortholog of S. cerevisiae : SET4 and Saccharomyces cerevisiae S288C : YJL105W				YJL105W	SET4		Protein of unknown function, contains a SET domain; SET4 has a paralog, SET3, that arose from the whole genome duplication
	0.850825419903001	CAGL0L06776g		Has domain(s) with predicted sequence-specific DNA binding, transcription factor activity, sequence-specific DNA binding, zinc ion binding activity and role in regulation of transcription, DNA-templated
	0.760275028834271	CAGL0L08547g		Protein of unknown function
	0.670671422559619	CAGL0M11660g		Has domain(s) with predicted hydrolase activity
	0.630612006308276	CAGL0J00297g		Ortholog(s) have endoplasmic reticulum localization	C5_05200C		Putative protein of unknown function; Hap43p-repressed gene; S. cerevisiae ortholog YHR045W localizes to the endoplasmic reticulum	YHR045W	YHR045W		Putative protein of unknown function; possible role in iron metabolism and/or amino acid and carbohydrate metabolism; green fluorescent protein (GFP)-fusion protein localizes to the endoplasmic reticulum
	0.614359514487176	CAGL0G00594g		Ortholog(s) have Golgi apparatus, endoplasmic reticulum localization
	-0.508798062098661	CAGL0M05995g		Ortholog(s) have lipid particle localization				YKR046C	PET10		Protein of unknown function that localizes to lipid particles; localization suggests a role in lipid metabolism; expression pattern suggests a role in respiratory growth; computational analysis of large-scale protein-protein interaction data suggests a role in ATP/ADP exchange
	-0.523893660022717	CAGL0G05632g		Ortholog(s) have cytoplasm localization	C5_04190W	MRV2	Protein of unknown function; repressed by fluphenazine treatment or in an azole-resistant strain that overexpresses CDR1 and CDR2; Spider biofilm induced	YDL218W	YDL218W		Putative protein of unknown function; YDL218W transcription is regulated by Azf1p and induced by starvation and aerobic conditions; expression also induced in cells treated with the mycotoxin patulin
	-0.633965284293892	CAGL0K07337g		Has domain(s) with predicted ion channel activity, role in ion transport and membrane localization
	-0.720087658281874	CAGL0A02277g		Protein of unknown function
	-0.78025533259467	CAGL0B02838g	MUP1	Protein of unknown function
