# Supplementary material for: Candida glabrata Transcription Factor Rpn4 Mediates Fluconazole Resistance through Regulation of Ergosterol Biosynthesis and Plasma Membrane Permeability
Source: Antimicrob Agents Chemother. 2020 Aug 20;64(9):e00554-20. doi: 10.1128/AAC.00554-20 (PMC7449212; doi:10.1128/AAC.00554-20)
Supplement: Supplemental file 2 [file AAC.00554-20-s0002.xlsx]

## Sheet: S2
Supplemental Table 2 - Differentially expressed genes in ∆cgrpn4 FLC/WT FLC. Green indicates upregulated genes (CgRpn4-repressed), red indicates downregulated genes (CgRpn4-activated)
Functional Group	Log2 Fold Change	ORF	Name	Function	C. albicans homolog ORF	C. albicans homolog name	C. albicans function	S. cerevisiae homolog ORF	S. cerevisiae homolog name	S. cerevisiae definition	S. cerevisiae function
Proteasome and Ubiquitination	-0.511892	CAGL0I10406g		Ortholog(s) have role in establishment of cell polarity, proteasomal ubiquitin-independent protein catabolic process, proteasome core complex assembly, proteasome-mediated ubiquitin-dependent protein catabolic process	C3_03520C	PRE9	Alpha3 (C9) subunit of the 20S proteasome; transcript regulated by Mig1; flow model biofilm repressed	YGR135W	PRE9	proteasome core particle subunit alpha 3	Alpha 3 subunit of the 20S proteasome; the only nonessential 20S subunit; may be replaced by the alpha 4 subunit (Pre6p) under stress conditions to create a more active proteasomal isoform
	-0.522936	CAGL0M14003g		Ortholog(s) have role in proteasomal ubiquitin-independent protein catabolic process, proteasome-mediated ubiquitin-dependent protein catabolic process	C7_04020C	PRE5	Alpha6 subunit of the 20S proteasome; regulated by Gcn4; induced in response to amino acid starvation (3-AT); Spider biofilm repressed	YMR314W	PRE5	proteasome core particle subunit alpha 6	Alpha 6 subunit of the 20S proteasome; protein abundance increases in response to DNA replication stress
	-0.524411	CAGL0K08910g		Ortholog(s) have protein domain specific binding activity	CR_04000W	RPT4	26S proteasome regulatory subunit; regulated by Gcn2p and Gcn4p; protein level decreases in stationary phase cultures	YOR259C	RPT4	proteasome regulatory particle base subunit RPT4|SUG2|PCS1|CRL13	ATPase of the 19S regulatory particle of the 26S proteasome; one of six ATPases of the regulatory particle; involved in degradation of ubiquitinated substrates; contributes preferentially to ERAD; required for spindle pole body duplication; mainly nuclear localization
	-0.524758	CAGL0J05962g		Ortholog(s) have proteasome binding activity, role in cellular response to arsenic-containing substance, proteasome-mediated ubiquitin-dependent protein catabolic process and cytoplasm, nucleus localization	C1_03990W		Ortholog(s) have proteasome binding activity, role in cellular response to arsenic-containing substance, proteasome-mediated ubiquitin-dependent protein catabolic process and cytoplasm, nucleus localization	YNL155W	CUZ1		Protein with a role in the ubiquitin-proteasome pathway; interacts with ubiquitinated protein, Cdc48p and the proteasomal regulatory particle; may protect cells from trivalent metalloid induced proteotoxicity; contains a PACE promoter element and is co-regulated with proteasome subunit genes; AN1-type zinc finger protein, with DHHC and ubiquitin-like domains (UBL); ortholog of ZFAND1, a human gen…
	-0.533087	CAGL0L08580g	RPN10	Putative 26S proteasome regulatory subunit; protein abundance decreased in ace2 mutant cells	C2_06150C	RPN10	Putative 19S regulatory particle of the 26S proteasome; macrophage/pseudohyphal-repressed; regulated by Gcn2 and Gcn4; Spider biofilm repressed	YHR200W	RPN10	proteasome regulatory particle base subunit RPN10|SUN1|MCB1	Non-ATPase base subunit of the 19S RP of the 26S proteasome; N-terminus plays a role in maintaining the structural integrity of the regulatory particle (RP); binds selectively to polyubiquitin chains; homolog of the mammalian S5a protein
	-0.558806	CAGL0M07007g		Ortholog(s) have proteasome binding activity				YCR076C	FUB1		Proteasome-binding protein; interacts physically with multiple subunits of the 20S proteasome and genetically with genes encoding 20S core particle and 19S regulatory particle subunits; exhibits boundary activity which blocks the propagation of heterochromatic silencing; contains a PI31 proteasome regulator domain and sequence similarity with human PSMF1, a proteasome inhibitor; not an essential …
	-0.582249	CAGL0F03135g		Ortholog(s) have structural molecule activity, role in proteasome assembly, ubiquitin-dependent protein catabolic process and nucleus, proteasome regulatory particle, lid subcomplex, proteasome storage granule localization	C2_01320W		Ortholog(s) have structural molecule activity, role in proteasome assembly, ubiquitin-dependent protein catabolic process and nucleus, proteasome regulatory particle, lid subcomplex, proteasome storage granule localization	YDR427W	RPN9	proteasome regulatory particle lid subunit RPN9|NAS7	Non-ATPase regulatory subunit of the 26S proteasome; similar to putative proteasomal subunits in other species; null mutant is temperature sensitive and exhibits cell cycle and proteasome assembly defects; protein abundance increases in response to DNA replication stress; relocalizes to the cytosol in response to hypoxia
	-0.604703	CAGL0K10494g		Ortholog(s) have thiol-dependent ubiquitin-specific protease activity, role in negative regulation of proteasomal protein catabolic process, protein deubiquitination and nucleoplasm, proteasome regulatory particle localization	C1_00440W	UBP6	Putative ubiquitin-specific protease of the 26S proteasome; oxidative stress-induced via Cap1p	YFR010W	UBP6	ubiquitin-specific protease UBP6	Ubiquitin-specific protease; situated in the base subcomplex of the 26S proteasome, releases free ubiquitin from branched polyubiquitin chains en bloc, rather than from the distal tip of the chain; negatively regulates degradation of ubiquitinated proteins by the proteasome; works in opposition to Hul5p polyubiquitin elongation activity; mutant has aneuploidy tolerance; human homolog UBP14 comple…
	-0.610247	CAGL0M06171g		Ortholog(s) have role in cellular response to DNA damage stimulus, proteasome assembly, ubiquitin-dependent protein catabolic process and cytosol, nucleus localization	C4_06690C		Ortholog(s) have role in cellular response to DNA damage stimulus, proteasome assembly, ubiquitin-dependent protein catabolic process and cytosol, nucleus localization	YBR173C	UMP1	RNS2	Chaperone required for correct maturation of the 20S proteasome; short-lived chaperone; may inhibit premature dimerization of proteasome half-mers; degraded by proteasome upon completion of its assembly
	-0.610328	CAGL0I03674g		Ortholog(s) have role in positive regulation of mitotic metaphase/anaphase transition, proteasome-mediated ubiquitin-dependent protein catabolic process	C5_05380W	RPN5	Putative COP9 signalosome component; macrophage/pseudohyphal-repressed	YDL147W	RPN5	proteasome regulatory particle lid subunit RPN5|NAS5	Subunit of the CSN and 26S proteasome lid complexes; similar to mammalian p55 subunit and to another S. cerevisiae regulatory subunit, Rpn7p; Rpn5p is an essential protein; the COP9 signalosome is also known as the CSN
	-0.638912	CAGL0L09152g		Ortholog(s) have thiol-dependent ubiquitin-specific protease activity and role in proteasome-mediated ubiquitin-dependent protein catabolic process, protein deubiquitination
	-0.64696	CAGL0J00605g		Ortholog(s) have protein binding, bridging activity and role in proteasome-mediated ubiquitin-dependent protein catabolic process	C1_13300C	RPN1	Putative 19S regulatory particle of the 26S proteasome; regulated by Gcn2p and Gcn4p	YHR027C	RPN1	proteasome regulatory particle base subunit RPN1|NAS1|HRD2	Non-ATPase base subunit of the 19S RP of the 26S proteasome; may participate in the recognition of several ligands of the proteasome; contains a leucine-rich repeat (LRR) domain, a site for protein-protein interactions; RP is the acronym for regulatory particle
	-0.661554	CAGL0F04477g		Ortholog(s) have role in proteasomal ubiquitin-independent protein catabolic process, proteasome-mediated ubiquitin-dependent protein catabolic process and cytosol, nucleus, proteasome core complex, beta-subunit complex localization	C4_02470C		Ortholog(s) have role in proteasomal ubiquitin-independent protein catabolic process, proteasome-mediated ubiquitin-dependent protein catabolic process and cytosol, nucleus, proteasome core complex, beta-subunit complex localization	YBL041W	PRE7	proteasome core particle subunit beta 6|PRS3	Beta 6 subunit of the 20S proteasome
	-0.662899	CAGL0M12859g		Ortholog(s) have endopeptidase activity, protein binding, bridging activity and role in proteasome assembly, ubiquitin-dependent protein catabolic process	C1_12050W	RPN2	Putative 26S proteasome subunit; transcript regulated by Mig1; caspofungin repressed; regulated by Gcn2 and Gcn4; gene used for strain identification by multilocus sequence typing	YIL075C	RPN2	proteasome regulatory particle base subunit RPN2|SEN3	Subunit of the 26S proteasome; substrate of the N-acetyltransferase Nat1p; protein abundance increases in response to DNA replication stress
	-0.667568	CAGL0K08866g		Putative non-ATPase regulatory subunit of 26S proteasome; gene is upregulated in azole-resistant strain	C5_02030W	RPN8	Putative regulatory subunit of the 26S proteasome; mutation confers hypersensitivity to amphotericin B; regulated by Mig1, Gcn2 and Gcn4; Spider biofilm repressed	YOR261C	RPN8	proteasome regulatory particle lid subunit RPN8	Essential non-ATPase regulatory subunit of the 26S proteasome; has similarity to the human p40 proteasomal subunit and to another S. cerevisiae regulatory subunit, Rpn11p
	-0.685541	CAGL0I04906g		Ortholog(s) have endopeptidase activator activity and role in proteasomal ubiquitin-independent protein catabolic process, proteasome-mediated ubiquitin-dependent protein catabolic process	C7_03390C	PUP3	Putative beta 3 subunit of the 20S proteasome; macrophage/pseudohyphal-repressed	YER094C	PUP3	proteasome core particle subunit beta 3|SCS32	Beta 3 subunit of the 20S proteasome; involved in ubiquitin-dependent catabolism; human homolog is subunit C10
	-0.689687	CAGL0E03828g		Ortholog(s) have protein complex scaffold activity	C3_07260C	ECM29	Putative scaffold protein; assists in association of the proteasome core particle with the regulatory particle; ortholog of S. cerevisiae Ecm29; transposon mutation affects filamentous growth; flow model biofilm repressed	YHL030W	ECM29		Scaffold protein; assists in association of the proteasome core particle with the regulatory particle; inhibits proteasomal ATPase activity; degraded by the mature proteasome after assembly; contains HEAT-like repeats; protein increases in abundance and relocalizes from nucleus to cytoplasm upon DNA replication stress
	-0.747905	CAGL0I09460g		Ortholog(s) have role in mismatch repair, proteasome regulatory particle assembly and cytosol, nucleus, proteasome regulatory particle, base subcomplex localization	C7_03450C	HSM3	Ortholog(s) have role in mismatch repair, proteasome regulatory particle assembly and cytosol, nucleus, proteasome regulatory particle, base subcomplex localization	YBR272C	HSM3		Evolutionarily conserved 19S regulatory particle assembly-chaperone; involved in the assembly of the base subcomplex of the 19S proteasomal regulatory particle (RP); involved in DNA mismatch repair during slow growth; weak similarity to Msh1p; structural study suggests Hsm3p is a scaffold protein for Rpt1p-Rpt2p complex formation; ortholog of human 19S subunit S5b
	-0.754159	CAGL0I08239g		Ortholog(s) have proteasome regulatory particle, lid subcomplex localization	C1_03520W	RPN3	Putative non-ATPase regulatory subunit of the 26S proteasome lid; amphotericin B repressed; oxidative stress-induced via Cap1p	YER021W	RPN3	proteasome regulatory particle lid subunit RPN3|SUN2	Essential non-ATPase regulatory subunit of the 26S proteasome lid; similar to the p58 subunit of the human 26S proteasome; temperature-sensitive alleles cause metaphase arrest, suggesting a role for the proteasome in cell cycle control
	-0.758285	CAGL0K03333g		Ortholog(s) have role in establishment or maintenance of cell polarity, protein ubiquitination involved in ubiquitin-dependent protein catabolic process, sexual sporulation resulting in formation of a cellular spore	C3_06210C	MUB1	Predicted protein required for ubiquitination; role in meiosis, regulation of cell budding in S. cereviae; Spider biofilm induced	YMR100W	MUB1		MYND domain-containing protein; component of the Mub1p-Ubr2p-Rad6p ubiquitin ligase complex, required for ubiquitination and degradation of Rpn4p; interacts with Ubr2p (E3) and indirectly with Rad6p (E2); short-lived protein degraded in a Ubr2p/Rad6p dependent manner; proposed to function as both a partner and substrate of the Ubr2p/Rad6p ubiquitin ligase; similar to the A. nidulans samB gene
	-0.789093	CAGL0H09548g		Ortholog(s) have endopeptidase activator activity and role in proteasomal ubiquitin-independent protein catabolic process, proteasome-mediated ubiquitin-dependent protein catabolic process	C5_05310W	PRE1	Putative beta 4 subunit of the 20S proteasome; Rim101-induced at acid pH; flucytosine induced; amphotericin B repressed	YER012W	PRE1	proteasome core particle subunit beta 4	Beta 4 subunit of the 20S proteasome; localizes to the nucleus throughout the cell cycle
	-0.794318	CAGL0F02101g		Ortholog(s) have peptidase activator activity, proteasome binding activity	C2_08010W	BLM3	Putative proteasome activator; binds core proteasome and stimulates proteasome-mediated protein degradation by inducing gate opening; ortholog of S. cerevisiae Blm10; transcript regulated by Nrg1 and Mig1	YFL007W	BLM10	YFL006W	Proteasome activator; binds the core proteasome (CP) and stimulates proteasome-mediated protein degradation by inducing gate opening; required for sequestering CP into proteasome storage granule (PSG) during quiescent phase and for nuclear import of CP in proliferating cells; required for resistance to bleomycin, may be involved in protecting against oxidative damage; similar to mammalian PA200
	-0.839224	CAGL0E06490g		Ortholog(s) have role in positive regulation of RNA polymerase II transcriptional preinitiation complex assembly, positive regulation of protein catabolic process and proteasome regulatory particle assembly, more	C1_05240C	RPT1	Putative 26S proteasome regulatory subunit 7; Hap43p-repressed gene; regulated by Gcn2p and Gcn4p; overlaps orf19.442	YKL145W	RPT1	proteasome regulatory particle base subunit RPT1|YTA3|CIM5	ATPase of the 19S regulatory particle of the 26S proteasome; one of six ATPases of the regulatory particle; involved in the degradation of ubiquitinated substrates; required for optimal CDC20 transcription; interacts with Rpn12p and Ubr1p; mutant has aneuploidy tolerance
	-0.846088	CAGL0A04807g		Ortholog(s) have role in proteasome-mediated ubiquitin-dependent protein catabolic process and nuclear chromatin, nuclear periphery, proteasome regulatory particle, lid subcomplex, proteasome storage granule localization	C2_08930W		Ortholog(s) have role in proteasome-mediated ubiquitin-dependent protein catabolic process and nuclear chromatin, nuclear periphery, proteasome regulatory particle, lid subcomplex, proteasome storage granule localization	YFR052W	RPN12	proteasome regulatory particle lid subunit RPN12|NIN1	Subunit of the 19S regulatory particle of the 26S proteasome lid; synthetically lethal with RPT1, which is an ATPase component of the 19S regulatory particle; physically interacts with Nob1p and Rpn3p; protein abundance increases in response to DNA replication stress
	-0.856415	CAGL0A04719g		Ortholog(s) have role in proteasomal ubiquitin-independent protein catabolic process, proteasome assembly, proteasome-mediated ubiquitin-dependent protein catabolic process	C5_02230W		20S proteasome subunit (beta7); protein present in exponential and stationary growth phase yeast cultures	YFR050C	PRE4	proteasome core particle subunit beta 7	Beta 7 subunit of the 20S proteasome
	-0.934668	CAGL0I00352g		Ortholog(s) have single-stranded DNA binding, single-stranded DNA-dependent ATPase activity, ubiquitin conjugating enzyme activity	C7_03870W	RAD6	Functional ortholog of S. cerevisiae Rad6; negative regulator of hyphal growth; required for wild-type UV resistance; acts in pathway with Efg1; ; transcript is UV-induced, slightly repressed during hyphal growth; gene has two introns	YGL058W	RAD6	E2 ubiquitin-conjugating protein RAD6|PSO8|UBC2	Ubiquitin-conjugating enzyme (E2); involved in postreplication repair as a heterodimer with Rad18p, regulation of K63 polyubiquitination in response to oxidative stress, DSBR and checkpoint control as a heterodimer with Bre1p, ubiquitin-mediated N-end rule protein degradation as a heterodimer with Ubr1p, ERAD with Ubr1p in the absence of canonical ER membrane ligases, and Rpn4p turnover as part o…
	-1.17755	CAGL0K12782g		Ortholog(s) have thiol-dependent ubiquitin-specific protease activity, role in protein deubiquitination, regulation of transcription, DNA-templated and cytosol, nucleus localization	C1_02440C		Ortholog(s) have thiol-dependent ubiquitin-specific protease activity, role in protein deubiquitination, regulation of transcription, DNA-templated and cytosol, nucleus localization	YFL044C	OTU1	ubiquitin-specific protease OTU1|YOD1	Deubiquitylation enzyme that binds to the chaperone-ATPase Cdc48p; may contribute to regulation of protein degradation by deubiquitylating substrates that have been ubiquitylated by Ufd2p; member of the Ovarian Tumor (OTU) family; protein abundance increases in response to DNA replication stress
Drug resistance	1.6984	CAGL0L10912g		Ortholog(s) have spermidine transmembrane transporter activity, spermine transmembrane transporter activity, role in spermidine transport, spermine transport and fungal-type vacuole membrane, plasma membrane localization	CR_03920C	TPO4	Putative sperimidine transporter; fungal-specific (no human or murine homolog); Spider biofilm induced; promoter bound by Tec1 and Ndt80; Bcr1-repressed in RPMI a/a biofilms	YOR273C	TPO4		Polyamine transporter of the major facilitator superfamily; member of the 12-spanner drug:H(+) antiporter DHA1 family; recognizes spermine, putrescine, and spermidine; localizes to the plasma membrane
	0.897328	CAGL0G08624g	QDR2	Drug:H+ antiporter of the Major Facilitator Superfamily, confers imidazole drug resistance, involved in quinidine/multidrug efflux; gene is activated by Pdr1p; upregulated in azole-resistant strain	CR_04210C	QDR1	Putative antibiotic resistance transporter; regulated by white-opaque switch, Nrg1, Tup1; Hap43, caspofungin repressed; repressed during chlamydospore formation; flow model biofilm induced; Spider biofilm repressed	YIL120W	QDR1	multidrug transporter	Multidrug transporter of the major facilitator superfamily; member of the 12-spanner drug:H(+) antiporter DHA1 family; involved in spore wall assembly; sequence similarity to DTR1 and QDR3, and the triple mutant dtr1 qdr1 qdr3 exhibits reduced dityrosine fluorescence relative to the single mutants; required for resistance to quinidine, ketoconazole, fluconazole, and barban; QDR1 has a paralog, AQ…
	0.851358	CAGL0G03927g	TPO1_1	Putative drug:H+ antiporter, involved in efflux of clotrimazole; required for resistance to clotrimazole and other drugs	C7_01520W	FLU1	Multidrug efflux pump of the plasma membrane; MDR family member of the MFS (major facilitator superfamily) of transporters; involved in histatin 5 efflux; fungal-specific (no human/murine homolog)	YLL028W	TPO1		Polyamine transporter of the major facilitator superfamily; member of the 12-spanner drug:H(+) antiporter DHA1 family; recognizes spermine, putrescine, and spermidine; catalyzes uptake of polyamines at alkaline pH and excretion at acidic pH; during oxidative stress exports spermine, spermidine from the cell, which controls timing of expression of stress-responsive genes; phosphorylation enhances …
	0.572728	CAGL0G00242g	YOR1	Putative ABC transporter involved in multidrug efflux; gene is upregulated in azole-resistant strain	C2_09990C	YOR1	Protein similar to S. cerevisiae Yor1; ABC-type plasma membrane transporter involved in resistance to aureobasidin A; white cell type-specific transcript; Spider biofilm induced	YGR281W	YOR1	ATP-binding cassette transporter YOR1|YRS1	Plasma membrane ATP-binding cassette (ABC) transporter; multidrug transporter mediates export of many different organic anions including oligomycin; homolog of human cystic fibrosis transmembrane receptor (CFTR)
	0.547173	CAGL0B02343g		Putative multidrug efflux pump of major facilitator superfamily; gene is downregulated in azole-resistant strain				YML116W	ATR1	borate transporter|SNQ1	Multidrug efflux pump of the major facilitator superfamily; required for resistance to aminotriazole and 4-nitroquinoline-N-oxide; ATR1 has a paralog, YMR279C, that arose from the whole genome duplication; protein abundance increases in response to DNA replication stress
Lipid and Fatty Acid Metabolism	1.13052	CAGL0A03740g		Ortholog(s) have role in fatty acid beta-oxidation, long-chain fatty acid catabolic process and peroxisome localization
	0.854264	CAGL0E05654g		Ortholog(s) have phosphatidylglycerol phospholipase C activity, role in cell-abiotic substrate adhesion, phosphatidylglycerol catabolic process and lipid particle, mitochondrion localization	C6_02420W		Putative phosphatidyl glycerol phospholipase C; Plc1-regulated; flow model biofilm induced; Spider biofilm induced	YPL206C	PGC1	phosphatidylglycerol phospholipase	Phosphatidylglycerol phospholipase C; regulates phosphatidylglycerol (PG) accumulation via a phospholipase C-type degradation mechanism; PG levels affect mitochondrial function; contains glycerophosphodiester phosphodiesterase motifs
	0.850039	CAGL0I04246g		Putative transcription factor involved in sterol uptake; gene is upregulated in azole-resistant strain	C5_03130W	SUT1	Zn2Cys6 transcription factor involved in sterol uptake; flow model biofilm induced; Spider biofilm repressed	YGL162W	SUT1		Zn(II)2Cys6 family transcription factor; positively regulates sterol uptake genes under anaerobic conditions; involved in hypoxic gene expression; represses filamentation-inducing genes during vegetative growth; positively regulates mating with SUT2 by repressing expression of genes that act as mating inhibitors; repressed by STE12; relocalizes from the nucleus to the cytoplasm upon DNA replicati…
	0.76272	CAGL0K05995g		Putative sphingoid long-chain base kinase; gene is upregulated in azole-resistant strain				YLR260W	LCB5	sphinganine kinase LCB5	Minor sphingoid long-chain base kinase; possibly involved in synthesis of long-chain base phosphates, which function as signaling molecules; LCB5 has a paralog, LCB4, that arose from the whole genome duplication
	0.66815	CAGL0G05313g		Ortholog(s) have transferase activity, transferring phosphorus-containing groups activity	C1_09120W	IPT1	Inositol phosphoryl transferase; catalyzes the synthesis of the most abundant sphingolipid, mannose-(inositol-P)2-ceramide, M(IP)2C, from MIPC; required for wild-type membrane localization of Cdr1; Spider biofilm induced	YDR072C	IPT1	MIC2|inositolphosphotransferase|KTI6|SYR4	Inositolphosphotransferase; involved in synthesis of mannose-(inositol-P)2-ceramide (M(IP)2C), the most abundant sphingolipid; can mutate to resistance to the antifungals syringomycin E and DmAMP1 and to K. lactis zymocin
	0.641906	CAGL0G08195g		Ortholog(s) have role in cardiolipin metabolic process, cell-abiotic substrate adhesion, cristae formation, negative regulation of phosphatidylcholine biosynthetic process, phosphatidylethanolamine metabolic process, phospholipid transport	C4_07140W		Predicted mitochondrial intermembrane space protein; predicted role in phospholipid metabolism; rat catheter and Spider biofilm induced	YLR168C	UPS2	GEP1|AIM30|MSF1|MSF1'	Mitochondrial intermembrane space protein; involved in phospholipid metabolism; forms complex with Mdm35p that transfers phosphatidylserine from outer membrane to inner membrane for phosphatidylethanolamine synthesis; null mutant has defects in mitochondrial morphology; similar to Ups1p, Ups3p and to human PRELI; UPS2 has a paralog, UPS3, that arose from the whole genome duplication
	0.627893	CAGL0L02167g		Ortholog(s) have 3-hydroxyacyl-CoA dehydrogenase activity, 3-hydroxybutyryl-CoA epimerase activity, enoyl-CoA hydratase activity	C3_00810C	FOX2	3-hydroxyacyl-CoA epimerase; fatty acid beta-oxidation; induced by phagocytosis; regulated by Mig1, by white-opaque switch, by DNA methylation; transcriptional activation by oleate requires Ctf1; rat catheter and Spider biofilm induced	YKR009C	FOX2	bifunctional hydroxyacyl-CoA dehydrogenase/enoyl-CoA hydratase FOX2|POX2	3-hydroxyacyl-CoA dehydrogenase and enoyl-CoA hydratase; multifunctional enzyme of the peroxisomal fatty acid beta-oxidation pathway; mutation is functionally complemented by human HSD17B4
	0.547025	CAGL0M07315g		Ortholog(s) have mannosyltransferase activity, role in glycosphingolipid biosynthetic process, mannosyl-inositol phosphorylceramide metabolic process, pathogenesis and fungal-type vacuole membrane localization	C2_09150W	MIT1	Mannosylinositol phosphorylceramide (MIPC) synthase catalytic subunit; sphingolipid biosynthesis; fluconazole, caspofungin induced; macrophage-repressed; Spider biofilm induced	YPL057C	SUR1	mannosylinositol phosphorylceramide synthase catalytic subunit SUR1|LPE15|CSG1|BCL21	Mannosylinositol phosphorylceramide (MIPC) synthase catalytic subunit; forms a complex with regulatory subunit Csg2p; function in sphingolipid biosynthesis is overlapping with that of Csh1p; SUR1 has a paralog, CSH1, that arose from the whole genome duplication
	0.504089	CAGL0H06787g		Ortholog(s) have acetyl-CoA C-acyltransferase activity, mRNA binding activity, role in fatty acid beta-oxidation and glyoxysome, mitochondrial intermembrane space, peroxisomal matrix localization	CR_00150C	POT1	Putative peroxisomal 3-oxoacyl CoA thiolase; transcript regulated by Nrg1 and Mig1; farnesol regulated; Hap43-repressed	YIL160C	POT1	acetyl-CoA C-acyltransferase|POX3|FOX3	3-ketoacyl-CoA thiolase with broad chain length specificity; cleaves 3-ketoacyl-CoA into acyl-CoA and acetyl-CoA during beta-oxidation of fatty acids
	-0.551087	CAGL0C04939g		Has domain(s) with predicted triglyceride lipase activity and role in lipid metabolic process	C4_01120C		Predicted triglyceride lipase; Spider biofilm induced	YJR107W	YJR107W	putative lipase	Putative lipase
	-0.607762	CAGL0D05940g	ERG1	Squalene epoxidase with a role in ergosterol synthesis; involved in growth under conditions of low oxygen tension	C1_08590C	ERG1	Squalene epoxidase, epoxidation of squalene to 2,3(S)-oxidosqualene; ergosterol biosynthesis; allylamine antifungal drug target; NADH reducing cofactor but S. cerevisiae Erg1 uses NADPH; flow model biofilm induced; Spider biofilm repressed	YGR175C	ERG1	squalene monooxygenase	Squalene epoxidase; catalyzes the epoxidation of squalene to 2,3-oxidosqualene; plays an essential role in the ergosterol-biosynthesis pathway and is the specific target of the antifungal drug terbinafine; human SQLE functionally complements the lethality of the erg1 null mutation
	-0.632737	CAGL0F01793g	ERG3	Delta 5,6 sterol desaturase; C-5 sterol desaturase; predicted transmembrane domain and endolasmic reticulum (ER) binding motif; gene used for molecular typing of C. glabrata strain isolates	C1_04770C	ERG3	C-5 sterol desaturase; introduces C-5(6) double bond into episterol; some clinical isolates show increased azole resistance and defects in hyphal growth and virulence; Efg1p-repressed; fluconazole-induced	YLR056W	ERG3	C-5 sterol desaturase|PSO6|SYR1	C-5 sterol desaturase; glycoprotein that catalyzes the introduction of a C-5(6) double bond into episterol, a precursor in ergosterol biosynthesis; transcriptionally down-regulated when ergosterol is in excess; mutants are viable, but cannot grow on non-fermentable carbon sources; substrate of HRD ubiquitin ligase; mutation is functionally complemented by human SC5D
	-0.651351	CAGL0E04334g	ERG11	Putative cytochrome P-450 lanosterol 14-alpha-demethylase; target enzyme of azole antifungal drugs; increased protein abundance in azole resistant strain	C5_00660C	ERG11	Lanosterol 14-alpha-demethylase; cytochrome P450 family; role in ergosterol biosynthesis; target of azole antifungals; may contribute to drug resistance; azole or flow model biofilm induced; drug treated biofilm induced; hypoxia regulated	YHR007C	ERG11	sterol 14-demethylase|CYP51	Lanosterol 14-alpha-demethylase; catalyzes C-14 demethylation of lanosterol to form 4,4''-dimethyl cholesta-8,14,24-triene-3-beta-ol in ergosterol biosynthesis pathway; transcriptionally down-regulated when ergosterol is in excess; member of cytochrome P450 family; associated and coordinately regulated with the P450 reductase Ncp1p; human CYP51A1 functionally complements the lethality of the erg1…
	-0.665811	CAGL0D00946g		Putative phosphatidylinositol transfer protein; gene is upregulated in azole-resistant strain
	-0.691748	CAGL0L10318g		Putative protein; gene is upregulated in azole-resistant strain	C4_02170C		Ortholog(s) have lysophospholipase activity, role in lipid homeostasis and endoplasmic reticulum, lipid particle localization	YOR059C	LPL1	putative hydrolase|YOR29-10	Phospholipase; contains lipase specific GXSXG motif; maintains lipid droplet (LD) morphology; induced by transcription factor Rpn4p; protein abundance increases in response to DNA replication stress
	-0.707594	CAGL0L10714g	ERG2	C-8 sterol isomerase	C1_00800C	ERG2	C-8 sterol isomerase; enzyme of ergosterol biosynthesis; converts fecosterol to episterol; mutant is hypersensitive to multiple drugs; ketoconazole-induced; flow model and Spider biofilm repressed	YMR202W	ERG2	C-8 sterol isomerase ERG2|END11	C-8 sterol isomerase; catalyzes isomerization of delta-8 double bond to delta-7 position at an intermediate step in ergosterol biosynthesis; transcriptionally down-regulated when ergosterol is in excess; mutation is functionally complemented by human EBP
	-0.900793	CAGL0H05005g		Ortholog(s) have phosphatidylinositol transporter activity	C6_03470W		Putative phosphatidylinositol transfer protein; possibly an essential gene, disruptants not obtained by UAU1 method	YLR380W	CSR1	SFH2	Phosphatidylinositol transfer protein; has a potential role in regulating lipid and fatty acid metabolism under heme-depleted conditions; interacts specifically with thioredoxin peroxidase; may have a role in oxidative stress resistance; protein abundance increases in response to DNA replication stress
	-0.964262	CAGL0J03916g		Ortholog(s) have oxysterol binding, sterol transporter activity and role in endocytosis, exocytosis, maintenance of cell polarity, piecemeal microautophagy of nucleus, sterol transport				YOR237W	HES1	oxysterol-binding protein related protein HES1|OSH5	Protein implicated in the regulation of ergosterol biosynthesis; one of a seven member gene family with a common essential function and non-essential unique functions; similar to human oxysterol binding protein (OSBP); SWAT-GFP and mCherry fusion proteins localize to the bud neck and vacuolar membrane; HES1 has a paralog, KES1, that arose from the whole genome duplication
Nitrogen Metabolism	0.923509	CAGL0K07634g	GAT1	Ortholog(s) have sequence-specific DNA binding, transcription factor activity, RNA polymerase II transcription factor binding and transcriptional activator activity, more	C4_05880W	GAT1	GATA-type transcription factor; regulator of nitrogen utilization; required for nitrogen catabolite repression and utilization of isoleucine, tyrosine and tryptophan N sources; required for virulence in a mouse systemic infection model	YFL021W	GAT1	MEP80|NIL1	Transcriptional activator of nitrogen catabolite repression genes; contains a GATA-1-type zinc finger DNA-binding motif; activity and localization regulated by nitrogen limitation and Ure2p; different translational starts produce two major and two minor isoforms that are differentially regulated and localized
	0.718767	CAGL0M04499g		Ortholog(s) have proline dehydrogenase activity, role in proline catabolic process to glutamate and mitochondrion localization	C5_02600W	PUT1	Putative proline oxidase; alkaline upregulated by Rim101; flow model biofilm induced; Spider biofilm induced	YLR142W	PUT1	proline dehydrogenase	Proline oxidase; nuclear-encoded mitochondrial protein involved in utilization of proline as sole nitrogen source; PUT1 transcription is induced by Put3p in the presence of proline and the absence of a preferred nitrogen source
	0.673578	CAGL0C05115g	ARG1	Argininosuccinate synthetase	CR_00620C	ARG1	Argininosuccinate synthase; arginine synthesis; Gcn4, Rim101 regulated; induced by amino acid starvation (3-AT), benomyl treatment; stationary phase enriched protein; repressed in alkalinizing medium; rat catheter, Spider biofilm induced	YOL058W	ARG1	argininosuccinate synthase|ARG10	Arginosuccinate synthetase; catalyzes the formation of L-argininosuccinate from citrulline and L-aspartate in the arginine biosynthesis pathway; potential Cdc28p substrate
	0.621288	CAGL0I08613g	DUR3	Putative plasma membrane polyamine transporter
	0.614456	CAGL0J08184g		Ortholog(s) have basic amino acid transmembrane transporter activity, role in basic amino acid transport and endoplasmic reticulum localization				YNL270C	ALP1	arginine permease ALP1|APL1	Arginine transporter; expression is normally very low and it is unclear what conditions would induce significant expression; ALP1 has a paralog, CAN1, that arose from the whole genome duplication
	0.613219	CAGL0I09592g		Ortholog(s) have carbamoyl-phosphate synthase (glutamine-hydrolyzing) activity, role in arginine biosynthetic process and carbamoyl-phosphate synthase complex, cytoplasmic stress granule localization	C4_01550C	CPA1	Putative carbamoyl-phosphate synthase subunit; alkaline repressed; rat catheter, Spider and flow model biofilm induced	YOR303W	CPA1	carbamoyl-phosphate synthase (glutamine-hydrolyzing) CPA1	Small subunit of carbamoyl phosphate synthetase; carbamoyl phosphate synthetase catalyzes a step in the synthesis of citrulline, an arginine precursor; translationally regulated by an attenuator peptide encoded by YOR302W within the CPA1 mRNA 5'-leader
	0.535856	CAGL0E04312g		Ortholog(s) have RNA polymerase II core promoter proximal region sequence-specific DNA binding, transcriptional activator activity, RNA polymerase II core promoter proximal region sequence-specific binding activity	C1_13350W	STP2	Amino-acid-regulated transcription factor; activates transcription of amino acid permease genes; activated by amino-acid-induced proteolytic processing (Ssy1, Csh3 dependent); required for alkalinization of medium; Spider biofilm induced	YHR006W	STP2		Transcription factor; activated by proteolytic processing in response to signals from the SPS sensor system for external amino acids; activates transcription of amino acid permease genes; STP2 has a paralog, STP1, that arose from the whole genome duplication
	0.531284	CAGL0K08536g	APE1	Vacuolar aminopeptidase I	C3_02170C	LAP41	Putative aminopeptidase yscI precursor; mutant is viable; protein present in exponential and stationary growth phase yeast cultures; Spider biofilm repressed	YKL103C	APE1	metalloaminopeptidase APE1|LAP4|API|YSC1	Vacuolar aminopeptidase yscI; zinc metalloproteinase that belongs to the peptidase family M18; often used as a marker protein in studies of autophagy and cytosol to vacuole targeting (CVT) pathway; protein increases in abundance and relative distribution to cytoplasmic foci increases upon DNA replication stress
	-0.568415	CAGL0F03157g		Ortholog(s) have metalloendopeptidase activity, role in proteolysis involved in cellular protein catabolic process and mitochondrial intermembrane space localization	C3_06230W	CYM1	Putative metalloprotease of the mitochondrial intermembrane space; rat catheter biofilm induced	YDR430C	CYM1	MOP112	Lysine-specific metalloprotease of the pitrilysin family; metalloprotease of the intermembrane space; degrades proteins and presequence peptides cleaved from imported proteins; required for normal mitochondrial morphology
	-0.896882	CAGL0L06094g	STR3	Putative cystathionine beta-lyase; gene is upregulated in azole-resistant strain	C2_00390C		Putative peroxisomal cystathionine beta-lyase; Gcn4p-regulated	YGL184C	STR3	cystathionine beta-lyase STR3	Peroxisomal cystathionine beta-lyase; converts cystathionine into homocysteine; may be redox regulated by Gto1p; involved in the release of the aromatic thiol 3-mercaptohexanol during wine fermentation
Carbon Metabolism	2.37474	CAGL0H06633g		Putative phosphoenolpyruvate carboxykinase; gene is downregulated in azole-resistant strain
	1.61172	CAGL0C04323g		Ortholog(s) have alpha,alpha-trehalase activity, role in trehalose catabolic process and mitochondrion localization				YBR001C	NTH2	alpha,alpha-trehalase NTH2	Putative neutral trehalase, required for thermotolerance; may mediate resistance to other cellular stresses; NTH2 has a paralog, NTH1, that arose from the whole genome duplication
	1.49707	CAGL0H04939g		Ortholog(s) have fructose 1,6-bisphosphate 1-phosphatase activity, role in gluconeogenesis, reactive oxygen species metabolic process and cytosol, periplasmic space localization	C3_07830W	FBP1	Fructose-1,6-bisphosphatase; key gluconeogenesis enzyme; regulated by Efg1, Ssn6; induced by phagocytosis; effects switch from glycolysis to gluconeogenesis in macrophage; rat flow model biofilm induced; overlaps orf19.6179	YLR377C	FBP1	fructose 1,6-bisphosphate 1-phosphatase|ACN8	Fructose-1,6-bisphosphatase; key regulatory enzyme in the gluconeogenesis pathway, required for glucose metabolism; undergoes either proteasome-mediated or autophagy-mediated degradation depending on growth conditions; glucose starvation results in redistribution to the periplasm; interacts with Vid30p
	1.1586	CAGL0A02321g	HXT3	Ortholog(s) have fructose transmembrane transporter activity, glucose transmembrane transporter activity, mannose transmembrane transporter activity and role in fructose import across plasma membrane, glucose import across plasma membrane				YHR096C	HXT5	hexose transporter HXT5	Hexose transporter with moderate affinity for glucose; induced in the presence of non-fermentable carbon sources, induced by a decrease in growth rate, contains an extended N-terminal domain relative to other HXTs; HXT5 has a paralog, HXT3, that arose from the whole genome duplication
	0.878474	CAGL0J03058g		Ortholog(s) have isocitrate lyase activity, role in acetate catabolic process, carbon utilization, fatty acid catabolic process, glyoxylate cycle, pathogenesis and cytosol, glyoxysome, peroxisomal matrix localization	C1_04500W	ICL1	Isocitrate lyase; glyoxylate cycle enzyme; required for virulence in mice; induced upon phagocytosis by macrophage; farnesol regulated; Pex5-dependent peroxisomal localization; stationary phase enriched; rat catheter, Spider biofilm induced	YER065C	ICL1	isocitrate lyase 1	Isocitrate lyase; catalyzes the formation of succinate and glyoxylate from isocitrate, a key reaction of the glyoxylate cycle; expression of ICL1 is induced by growth on ethanol and repressed by growth on glucose
	0.760772	CAGL0B04917g		S-adenosylmethionine synthetase	CR_02360W	IDP2	Isocitrate dehydrogenase; white-opaque switch regulated; morphology-regulation by Ssn6; protein in exponential and stationary phase yeast; Hap43-repressed; Spider biofilm repressed by Bcr1, Tec1, Ndt80, Rob1, Brg1; Spider biofilm induced	YLR174W	IDP2	isocitrate dehydrogenase (NADP(+)) IDP2	Cytosolic NADP-specific isocitrate dehydrogenase; catalyzes oxidation of isocitrate to alpha-ketoglutarate; levels are elevated during growth on non-fermentable carbon sources and reduced during growth on glucose; IDP2 has a paralog, IDP3, that arose from the whole genome duplication
	0.739309	CAGL0L03982g		Ortholog(s) have malate synthase activity, role in acetate catabolic process, carbon utilization, fatty acid catabolic process, glyoxylate cycle and cytosol, glyoxysome, peroxisomal matrix localization	C1_09690W	MLS1	Malate synthase; glyoxylate cycle enzyme; no mammalian homolog; regulated upon white-opaque switch; phagocytosis, strong oxidative stress induced; stationary phase enriched; flow model biofilm repressed; rat catheter, Spider biofilm induced	YNL117W	MLS1	malate synthase MLS1	Malate synthase, enzyme of the glyoxylate cycle; involved in utilization of non-fermentable carbon sources; expression is subject to carbon catabolite repression; localizes in peroxisomes during growth on oleic acid, otherwise cytosolic; can accept butyryl-CoA as acyl-CoA donor in addition to traditional substrate acetyl-CoA
	0.667688	CAGL0I09702g		Ortholog(s) have riboflavin transporter activity, role in riboflavin transport and plasma membrane localization				YOR306C	MCH5		Plasma membrane riboflavin transporter; facilitates the uptake of vitamin B2; required for FAD-dependent processes; sequence similarity to mammalian monocarboxylate permeases, however mutants are not deficient in monocarboxylate transport
	0.59144	CAGL0L03377g		Ortholog(s) have RNA polymerase II core promoter proximal region sequence-specific DNA binding, transcriptional activator activity, RNA polymerase II core promoter proximal region sequence-specific binding activity	C3_04020C	ZCF16	Predicted Zn(II)2Cys6 transcription factor; mutants are viable; rat catheter biofilm induced	YJL089W	SIP4		C6 zinc cluster transcriptional activator; binds to the carbon source-responsive element (CSRE) of gluconeogenic genes; involved in the positive regulation of gluconeogenesis; regulated by Snf1p protein kinase; localized to the nucleus
	0.552717	CAGL0C03223g		Putative iron-sulfur protein subunit of succinate dehydrogenase; gene is downregulated in azole-resistant strain	CR_05180C	SDH2	Succinate dehydrogenase, Fe-S subunit; localizes to surface of yeast cells, but not hyphae; induced in high iron and during log phase aerobic growth; repressed by nitric oxide, Hap43	YLL041C	SDH2	succinate dehydrogenase iron-sulfur protein subunit SDH2|SDHB|ACN17	Iron-sulfur protein subunit of succinate dehydrogenase; the complex couples the oxidation of succinate to the transfer of electrons to ubiquinone as part of the TCA cycle and the mitochondrial respiratory chain; other members are Sdh1p, Sdh3p, and Sdh4p
	0.520619	CAGL0M14047g		Putative NADPH-dependent cinnamyl alcohol dehydrogenase; gene is upregulated in azole-resistant strain				YMR318C	ADH6	NADP-dependent alcohol dehydrogenase|ADHVI	NADPH-dependent medium chain alcohol dehydrogenase; has broad substrate specificity; member of the cinnamyl family of alcohol dehydrogenases; may be involved in fusel alcohol synthesis or in aldehyde tolerance; protein abundance increases in response to DNA replication stress
	0.518731	CAGL0E01705g		Ortholog(s) have L-malate dehydrogenase activity, role in gluconeogenesis, protein import into peroxisome matrix and cytosol, nuclear periphery localization	CR_00540C	MDH1	Mitochondrial malate dehydrogenase; regulated by Mig1, Tup1, white-opaque switch, phagocytosis; induced in high iron; antigenic during murine and human infection; repressed in Spider biofilms by Bcr1, Tec1, Ndt80, Rob1, Brg1	YOL126C	MDH2	malate dehydrogenase MDH2	Cytoplasmic malate dehydrogenase; one of three isozymes that catalyze interconversion of malate and oxaloacetate; involved in the glyoxylate cycle and gluconeogenesis during growth on two-carbon compounds; interacts with Pck1p and Fbp1
	-0.660423	CAGL0F00605g	GLK1	Aldohexose specific glucokinase				YDR516C	EMI2	putative glucokinase	Non-essential protein of unknown function; required for transcriptional induction of the early meiotic-specific transcription factor IME1; required for sporulation; expression regulated by glucose-repression transcription factors Mig1/2p; EMI2 has a paralog, GLK1, that arose from the whole genome duplication; protein abundance increases in response to DNA replication stress
	-0.968788	CAGL0M05687g		Ortholog(s) have NAD+ diphosphatase activity, role in NADH metabolic process and cytosol, nucleus, peroxisome localization	C6_02410W		Ortholog(s) have NAD+ diphosphatase activity, role in NADH metabolic process and cytosol, nucleus, peroxisome localization	YGL067W	NPY1	NAD(+) diphosphatase	NADH diphosphatase (pyrophosphatase); hydrolyzes the pyrophosphate linkage in NADH and related nucleotides; localizes to peroxisomes; nudix hydrolase family member
Ion Homeostasis	1.37817	CAGL0D01265g	MT-I	Copper-binding metallothionein, involved in sequestration of metal ions; inducible by copper and silver; gene used for molecular typing of C. glabrata strain isolates
	0.679688	CAGL0M12320g		Ortholog(s) have FAD transmembrane transporter activity	CR_07100W	FLC2	Protein involved in heme uptake; putative FAD transporter, similar to S. cerevisiae Flc2p	YAL053W	FLC2	flavin adenine dinucleotide transporter FLC2|HUF2	Putative calcium channel involved in calcium release under hypotonic stress; required for uptake of FAD into endoplasmic reticulum; involved in cell wall maintenance; FLC2 has a paralog, YOR365C, that arose from the whole genome duplication
	0.652018	CAGL0H04851g		Ortholog(s) have protein serine/threonine phosphatase activity, role in cellular protein localization, cellular sodium ion homeostasis, protein dephosphorylation and cytoplasm, extrinsic component of plasma membrane, nucleus localization	CR_06420W	PPZ1	Protein phosphatase Z; fungal-specific type 1 family serine/threonine protein phosphatase involved in cation homeostasis and cell wall integrity	YML016C	PPZ1	salt homeostasis regulator	Serine/threonine protein phosphatase Z, isoform of Ppz2p; involved in regulation of potassium transport, which affects osmotic stability, cell cycle progression, and halotolerance
	0.578334	CAGL0E04092g	SIT1	Putative siderophore-iron transporter with 14 transmembrane domains; required for iron-dependent survival in macrophages; mRNA levels elevated under iron deficiency conditions; plasma membrane localized	C2_08050C	SIT1	Transporter of ferrichrome siderophores, not ferrioxamine B; required for human epithelial cell invasion in vitro, not for mouse systemic infection; regulated by iron, Sfu1, Rfg1, Tup1, Hap43; rat catheter and Spider biofilm induced	YHL040C	ARN1	siderophore transporter	ARN family transporter for siderophore-iron chelates; responsible for uptake of iron bound to ferrirubin, ferrirhodin, and related siderophores; protein increases in abundance and relocalizes to the vacuole upon DNA replication stress
	0.546101	CAGL0M02629g		Ortholog(s) have 2 iron, 2 sulfur cluster binding, ferrous iron binding, iron-sulfur transferase activity	C7_01760C	ISU1	Protein with similarity to NifU; possible role in iron-sulfur cluster biogenesis; induced in low iron; rat catheter biofilm induced; rat catheter and Spider biofilm induced	YPL135W	ISU1	iron-binding protein ISU1|NUA1	Conserved protein of the mitochondrial matrix; performs a scaffolding function during assembly of iron-sulfur clusters, interacts physically and functionally with yeast frataxin (Yfh1p); ISU1 has a paralog, ISU2, that arose from the whole genome duplication; isu1 isu2 double mutant is inviable; human homolog ISCU implicated in mitochondrial myopathy, can complement isu1 isu2 double mutant
	0.524611	CAGL0F06413g	FET3	Putative copper ferroxidase involved in iron uptake	C6_00440C	FET34	Multicopper ferroxidase; induced by low iron, ciclopirox olamine, ketoconazole, hypoxia; alkaline induced by Rim101; repressed in fluconazole-resistant isolate; Sfu1, Hog1 repressed; complements S. cerevisiae fet3; Spider biofilm induced	YMR058W	FET3	ferroxidase FET3	Ferro-O2-oxidoreductase; multicopper oxidase that oxidizes ferrous (Fe2+) to ferric iron (Fe3+) for subsequent cellular uptake by transmembrane permease Ftr1p; required for high-affinity iron uptake and involved in mediating resistance to copper ion toxicity, belongs to class of integral membrane multicopper oxidases; protein abundance increases in response to DNA replication stress
	-0.670577	CAGL0K12100g		Putative coproporphyrinogen III oxidase; protein differentially expressed in azole resistant strain	C3_04060C	HEM13	Coproporphyrinogen III oxidase; antigenic; on yeast cell surface, not hyphae; iron-regulated expression; Hap43, macrophage-repressed; farnesol-induced; possibly essential; flow model biofilm induced; rat catheter, Spider biofilm repressed	YDR044W	HEM13	coproporphyrinogen oxidase	Coproporphyrinogen III oxidase; oxygen-requiring enzyme that catalyzes sixth step in heme biosynthetic pathway; transcription is repressed by oxygen and heme (via Rox1p and Hap1p); human homolog CPOX can complement yeast mutant and allow growth of haploid null after sporulation of a heterozygous diploid
	-0.695405	CAGL0H09504g		Ortholog(s) have oxygen-dependent protoporphyrinogen oxidase activity, role in heme biosynthetic process and cytosol, mitochondrial inner membrane, nucleus localization	C1_08880W	HEM14	Putative protoporphyrinogen oxidase; involved in heme biosynthesis; predicted Kex2p substrate; iron regulated transcript; Yfh1-induced; Hap43-repressed; rat catheter biofilm repressed	YER014W	HEM14	oxygen-dependent protoporphyrinogen oxidase	Protoporphyrinogen oxidase; a mitochondrial enzyme that catalyzes the seventh step in the heme biosynthetic pathway, converting protoporphyrinogen IX to protoporphyrin IX; inhibited by diphenyl ether-type herbicides
Mitochondrial Function	0.741418	CAGL0L05434g	SUN4	Ortholog(s) have role in fungal-type cell wall organization or biogenesis, mitochondrion organization and fungal-type cell wall, fungal-type vacuole localization				YJL116C	NCA3	SUN family protein NCA3	Protein involved in mitochondrion organization; functions with Nca2p to regulate mitochondrial expression of subunits 6 (Atp6p) and 8 (Atp8p) of the Fo-F1 ATP synthase; SWAT-GFP, seamless-GFP and mCherry fusion proteins localize to the vacuole; member of the SUN family; expression induced in cells treated with the mycotoxin patulin; NCA3 has a paralog, UTH1, that arose from the whole genome dupli…
	-0.519879	CAGL0M13761g		Ortholog(s) have role in mitochondrial genome maintenance and integral component of mitochondrial inner membrane localization	CR_03620C		Ortholog(s) have role in mitochondrial genome maintenance and integral component of mitochondrial inner membrane localization	YMR302C	YME2	PRP12|RNA12	Integral inner mitochondrial membrane protein; role in maintaining mitochondrial nucleoid structure and number; mutants exhibit an increased rate of mitochondrial DNA escape; shows some sequence similarity to exonucleases
Stress Response	1.5045	CAGL0J04202g	HSP12	Heat shock protein; gene is upregulated in azole-resistant strain; expression upregulated in biofilm vs planktonic cell culture	C5_02110W		Putative heat shock protein; decreased expression in hyphae; transcription is increased in populations of cells exposed to fluconazole over multiple generations; overexpression increases resistance to farnesol and azoles	YFL014W	HSP12	lipid-binding protein HSP12|HOR5|GLP1	Plasma membrane protein involved in maintaining membrane organization; involved in maintaining organization during stress conditions; induced by heat shock, oxidative stress, osmostress, stationary phase, glucose depletion, oleate and alcohol; protein abundance increased in response to DNA replication stress and dietary restriction; regulated by the HOG and Ras-Pka pathways; required for dietary …
	1.32644	CAGL0I06644g		Putative GPI-linked cell wall protein				YER150W	SPI1		GPI-anchored cell wall protein involved in weak acid resistance; basal expression requires Msn2p/Msn4p; expression is induced under conditions of stress and during the diauxic shift; SPI1 has a paralog, SED1, that arose from the whole genome duplication
	0.825698	CAGL0M07293g		Putative ABC transporter of weak organic acids; gene is downregulated in azole-resistant strain
	0.710133	CAGL0H03971g		Ortholog(s) have role in cellular response to oxidative stress, pathogenesis and membrane raft, mitochondrion, plasma membrane localization	CR_05380C	YCP4	Flavodoxin-like protein involved in oxidative stress protection and virulence; flow model, rat catheter and Spider biofilm repressed	YCR004C	YCP4	flavodoxin-like fold family protein	Protein of unknown function; has sequence and structural similarity to flavodoxins; predicted to be palmitoylated; the authentic, non-tagged protein is detected in highly purified mitochondria in high-throughput studies
	0.664511	CAGL0M09713g		Putative protein involved in DNA damage response; gene is upregulated in azole-resistant strain	C2_03750W	YIM1	Protein similar to protease of mitochondrial inner membrane; increased transcription is observed upon benomyl treatment; macrophage-downregulated gene	YMR152W	YIM1		Protein of unknown function; null mutant displays sensitivity to DNA damaging agents; may have a role in lipid metabolism, based on localization to lipid droplets; the authentic, non-tagged protein is detected in highly purified mitochondria in high-throughput studies; protein abundance increases in response to DNA replication stress
	0.66298	CAGL0K06259g	TSA1	Thiol-specific antioxidant protein; predicted thioredoxin peroxidase involved in oxidative stress response; protein abundance decreased in ace2 mutant cells				YDR453C	TSA2	thioredoxin peroxidase TSA2|cTPxII	Stress inducible cytoplasmic thioredoxin peroxidase; cooperates with Tsa1p in the removal of reactive oxygen, nitrogen and sulfur species using thioredoxin as hydrogen donor; deletion enhances the mutator phenotype of tsa1 mutants; protein abundance increases in response to DNA replication stress; TSA2 has a paralog, TSA1, that arose from the whole genome duplication
	0.593047	CAGL0J04158g	RCN2	Regulator of calcineurin; regulated by the calcineurin-Crz1p pathway; acts as a feedback regulator of calcineurin-dependent signaling	C7_01700W		Regulator of calcineurin; regulated by calcineurin-Crz1 pathway; feedback regulator of calcineurin-dependent signaling; Hap43-repressed; induced by ketoconazole, hypoxia, during growth in the mouse cecum; Spider biofilm induced	YOR220W	RCN2	WSP1	Protein of unknown function; green fluorescent protein (GFP)-fusion protein localizes to the cytoplasm; phosphorylated in response to alpha factor; protein abundance increases in response to DNA replication stress
	0.585557	CAGL0E03762g		Ortholog(s) have sequence-specific DNA binding, transcriptional repressor activity, RNA polymerase II core promoter proximal region sequence-specific binding activity	C1_14340C	RIM101	Transcription factor; alkaline pH response; required for alkaline-induced hyphal growth; role in virulence in mice; activated by C-terminal proteolytic cleavage; mediates both positive and negative regulation; Spider biofilm induced	YHL027W	RIM101	alkaline-responsive transcriptional regulator RIM101|RIM1	Cys2His2 zinc-finger transcriptional repressor; involved in alkaline responsive gene repression as part of adaptation to alkaline conditions; involved in cell wall assembly; required for alkaline pH-stimulated haploid invasive growth and sporulation; activated by alkaline-dependent proteolytic processing which results in removal of the C-terminal tail; similar to A. nidulans PacC
	0.579979	CAGL0E04356g		Ortholog(s) have manganese ion binding, superoxide dismutase activity	C1_01520C	SOD2	Mitochondrial Mn-containing superoxide dismutase; protection against oxidative stress; homotetramer active; N-terminal 34 amino acids removed on mitochondrial import; H2O2-induced via Cap1p; Hap43p-, alkaline-downregulated, farnesol-induced	YHR008C	SOD2	superoxide dismutase SOD2	Mitochondrial manganese superoxide dismutase; protects cells against oxygen toxicity and oxidative stress; human mitochondrial SOD2 can complement a yeast null mutant and human cytoplasmic SOD1 can also complement when targeted to the mitochondrial matrix
	0.578988	CAGL0K02145g		Ortholog(s) have sequence-specific DNA binding activity and role in cellular response to acetate, cellular response to drug, regulation of transcription from RNA polymerase II promoter in response to stress	CR_07450C	MNL1	Transcription factor; induces transcripts of stress response genes via SLE (STRE-like) elements; required for adaptation to weak acid stress; activates a subset of the genes that are repressed by Nrg1	YER130C	COM2		Transcription factor that binds IME1 Upstream Activation Signal (UAS)ru; COM2 transcription is regulated by Haa1p, Sok2p and Zap1p transcriptional activators; may bind the IME1 promoter under all growth conditions to negatively regulate its transcription in the absence of a positive regulator that binds more effectively; repressor activity may depend on phosphorylation by PKA; C. albicans homolog…
	0.572773	CAGL0L06666g	YHB1	Putative flavohemoglobin, involved in nitric oxide detoxification	CR_07790C	YHB1	Nitric oxide dioxygenase; acts in nitric oxide scavenging/detoxification; role in virulence in mouse; transcript activated by NO, macrophage interaction; Hap43, hypha repressed; mRNA binds She3	YGR234W	YHB1	flavohemoglobin|YHB4	Nitric oxide oxidoreductase; flavohemoglobin that plays role in oxidative and nitrosative stress responses; protects against nitration of cellular targets and against cell growth inhibition under aerobic or anaerobic conditions; yeast flavohemoglobin Yhb1p and human homolog neuroglobin NGB protect cells against alpha-synuclein cytotoxicity and aggregate formation; protein increases in abundance, …
	0.557575	CAGL0G01474g		Ortholog(s) have role in cellular response to methylmercury and cytoplasm, nucleus localization	C2_05810W		Ortholog(s) have role in cellular response to methylmercury and cytoplasm, nucleus localization	YNL042W	BOP3		Protein of unknown function; potential Cdc28p substrate; overproduction confers resistance to methylmercury
	0.555952	CAGL0I01166g	TRR1	Thioredoxin reductase (NADPH)				YHR106W	TRR2	thioredoxin-disulfide reductase TRR2	Mitochondrial thioredoxin reductase; involved in protection against oxidative stress, required with Glr1p to maintain the redox state of Trx3p; contains active-site motif (CAVC) present in prokaryotic orthologs; binds NADPH and FAD; TRR2 has a paralog, TRR1, that arose from the whole genome duplication
	0.545041	CAGL0F03003g		Ortholog(s) have osmosensor activity and role in (1->3)-beta-D-glucan biosynthetic process, cellular bud site selection, fungal-type cell wall organization, hyperosmotic response, osmosensory signaling pathway via Sho1 osmosensor				YDR420W	HKR1		Mucin family member that functions as an osmosensor in the HOG pathway; large, highly glycosylated protein that functions redundantly with Msb2p in Sho1p-mediated osmostresss induction of the HOG signaling pathway; cytoplasmic domain interacts with Ahk1p a scaffold protein that prevents cross talk with the Kss1p MAPK of the filamentous growth pathway; mutant displays defects in beta-1,3 glucan sy…
	0.512745	CAGL0K00715g	RTA1	Putative protein involved in 7-aminocholesterol resistance; gene is upregulated in azole-resistant strain				YGR213C	RTA1		Protein involved in 7-aminocholesterol resistance; has seven potential membrane-spanning regions; expression is induced under both low-heme and low-oxygen conditions; member of the fungal lipid-translocating exporter (LTE) family of protein; RTA1 has a paralog, YLR046C, that arose from the whole genome duplication
	0.51175	CAGL0M13189g	MSN4	Putative transcription factor similar to S. cerevisiae Msn4p; involved in response to oxidative stress				YKL062W	MSN4	stress-responsive transcriptional activator MSN4	Stress-responsive transcriptional activator; activated in stochastic pulses of nuclear localization in response to various stress conditions; binds DNA at stress response elements of responsive genes, inducing gene expression; involved in diauxic shift
	-0.534358	CAGL0L10692g		Ortholog(s) have damaged DNA binding, zinc ion binding activity and role in UV-damage excision repair, nucleotide-excision repair involved in interstrand cross-link repair, nucleotide-excision repair, DNA damage recognition	C7_02020W	RAD14	Putative DNA repair protein; transcription is regulated upon yeast-hyphal switch; flucytosine repressed	YMR201C	RAD14		Protein that recognizes and binds damaged DNA during NER; subunit of Nucleotide Excision Repair Factor 1 (NEF1); contains zinc finger motif; homolog of human XPA protein; NER stands for nucleotide excision repair
	-0.5464	CAGL0H05137g		Ortholog(s) have aldehyde dehydrogenase [NAD(P)+] activity, role in NADPH regeneration, acetate biosynthetic process, response to salt stress and cytosol, mitochondrion localization				YPL061W	ALD6	aldehyde dehydrogenase (NADP(+)) ALD6|ALD1	Cytosolic aldehyde dehydrogenase; activated by Mg2+ and utilizes NADP+ as the preferred coenzyme; required for conversion of acetaldehyde to acetate; constitutively expressed; locates to the mitochondrial outer surface upon oxidative stress
	-0.558477	CAGL0G06314g		Ortholog(s) have role in cellular response to alkaline pH, cellular response to salt stress and endoplasmic reticulum localization				YAL028W	FRT2	HPH2	Tail-anchored ER membrane protein of unknown function; interacts with homolog Frt1p; promotes growth in conditions of high Na+, alkaline pH, or cell wall stress, possibly via a role in posttranslational translocation; potential Cdc28p substrate; FRT2 has a paralog, FRT1, that arose from the whole genome duplication
	-0.574521	CAGL0L01309g		Ortholog(s) have damaged DNA binding, peptide-N4-(N-acetyl-beta-glucosaminyl)asparagine amidase activity, proteasome binding, protein binding, bridging, ubiquitin binding activity	C2_01850W	RAD23	S. cerevisiae Rad23 ortholog; binds damaged DNA; Spider biofilm repressed	YEL037C	RAD23		Protein with ubiquitin-like N terminus; subunit of Nuclear Excision Repair Factor 2 (NEF2) with Rad4p that binds damaged DNA; enhances protein deglycosylation activity of Png1p; also involved, with Rad4p, in ubiquitylated protein turnover; Rad4p-Rad23p heterodimer binds to promoters of DNA damage response genes to repress their transcription in the absence of DNA damage
	-0.650729	CAGL0H04037g		Ortholog(s) have heat shock protein binding, protein phosphatase regulator activity and role in glycogen metabolic process, meiotic nuclear division, mitotic spindle assembly checkpoint, response to heat	C7_00660W	GAC1	Putative regulatory subunit of ser/thr phosphoprotein phosphatase 1; fluconazole-induced; caspofungin repressed; transcript induced by Mnl1 under weak acid stress; regulated by Nrg1, Tup1; Spider and flow model biofilm induced	YOR178C	GAC1	protein phosphatase regulator GAC1	Regulatory subunit for Glc7p type-1 protein phosphatase (PP1); tethers Glc7p to Gsy2p glycogen synthase, binds Hsf1p heat shock transcription factor, required for induction of some HSF-regulated genes under heat shock; GAC1 has a paralog, PIG1, that arose from the whole genome duplication
	-0.659299	CAGL0B03421g		Ortholog(s) have RNA polymerase II core promoter proximal region sequence-specific DNA binding, transcriptional activator activity, RNA polymerase II core promoter proximal region sequence-specific binding activity	C5_01500C	ZCF20	Zn(II)2Cys6 transcription factor orthologous to S. cerevisiae Hap1; regulated by Sef1, Sfu1; Hap43-induced; Spider biofilm induced	YLR256W	HAP1	CYP1	Zinc finger transcription factor; involved in the complex regulation of gene expression in response to levels of heme and oxygen; localizes to the mitochondrion as well as to the nucleus; the S288C sequence differs from other strain backgrounds due to a Ty1 insertion in the carboxy terminus
	-0.843308	CAGL0L10186g		Putative stress-induced protein; gene is upregulated in azole-resistant strain	C2_02920W		Putative adhesin-like protein; upregulated during growth in the mouse cecum; flow model, rat catheter and Spider biofilm induced	YOR052C	TMC1	YOR29-03	AN1-type zinc finger protein, effector of proteotoxic stress response; stress-inducible transcriptional target of Rpn4p; induced by nitrogen limitation, weak acid, misfolded proteins; short-lived protein, degraded by proteasome; may protect cells from trivalent metalloid induced proteotoxicity; contains PACE promoter element; ortholog of human AIRAP, which stimulates proteasome activity in respon…
	-0.985733	CAGL0I06809g		Ortholog(s) have DNA-3-methyladenine glycosylase activity, damaged DNA binding activity, role in DNA dealkylation involved in DNA repair, base-excision repair, AP site formation and cytoplasm, nucleus localization	C2_08420W		Ortholog(s) have DNA-3-methyladenine glycosylase activity, damaged DNA binding activity, role in DNA dealkylation involved in DNA repair, base-excision repair, AP site formation and cytoplasm, nucleus localization	YER142C	MAG1	MMS5	3-methyl-adenine DNA glycosylase; involved in protecting DNA against alkylating agents; initiates base excision repair by removing damaged bases to create abasic sites that are subsequently repaired; protein abundance increases in response to DNA replication stress
Cytoskeleton/Cell Cycle	1.09354	CAGL0E05456g		Ortholog(s) have role in ascospore formation, positive regulation of transcription from RNA polymerase II promoter	C2_09880C		Putative protein of unknown function; Plc1-regulated; transcript induced by Mnl1 under weak acid stress; flow model, rat catheter, Spider biofilm induced	YOR338W	YOR338W		Putative protein of unknown function; YOR338W transcription is regulated by Azf1p and its transcript is a specific target of the G protein effector Scp160p; identified as being required for sporulation in a high-throughput mutant screen; YOR338W has a paralog, FUN19, that arose from the whole genome duplication
	0.996977	CAGL0G05544g		Ortholog(s) have role in cell morphogenesis involved in conjugation with cellular fusion and cell surface, fungal-type cell wall, mating projection, plasma membrane localization	C2_09130C	IFF6	Putative GPI-anchored adhesin-like protein; opaque-specific transcript; macrophage-induced gene; Hap43-repressed gene; Spider biofilm induced	YDL223C	HBT1		Shmoo tip protein, substrate of Hub1p ubiquitin-like protein; mutants are defective for mating projection formation, thereby implicating Hbt1p in polarized cell morphogenesis; HBT1 has a paralog, YNL195C, that arose from the whole genome duplication
	0.811982	CAGL0G08866g		Ortholog(s) have DNA replication origin binding, RNA polymerase II core promoter proximal region sequence-specific DNA binding, centromeric DNA binding and chromatin binding, more	C3_00670C	FKH2	Forkhead transcription factor; morphogenesis regulator; required for wild-type hyphal transcription, cell separation, and for virulence in cell culture; mutant lacks true hyphae, is constitutively pseudohyphal; upregulated in RHE model	YIL131C	FKH1	forkhead family transcription factor FKH1	Forkhead family transcription factor; rate-limiting replication origin activator; evolutionarily conserved lifespan regulator; binds multiple chromosomal elements with distinct specificities, cell cycle dynamics; regulates transcription elongation, chromatin silencing at mating loci, expression of G2/M phase genes; facilitates clustering, activation of early-firing replication origins; binds HML …
	0.73363	CAGL0G04433g		Ortholog(s) have endoplasmic reticulum localization	C7_01940C		Pheromone-regulated protein (Prm10) of S. cerevisiae; colony morphology-related gene regulation by Ssn6; induced by Mnl1 under weak acid stress; possibly essential gene, disruptants not obtained by UAU1 method; Spider biofilm induced	YJL108C	PRM10	pheromone-regulated protein PRM10	Pheromone-regulated protein; proposed to be involved in mating; predicted to have 5 transmembrane segments; induced by treatment with 8-methoxypsoralen and UVA irradiation
	0.726179	CAGL0C02827g		Ortholog(s) have cellular bud neck, cytoplasm, nucleus localization				YOR264W	DSE3		Daughter cell-specific protein, may help establish daughter fate; relocalizes from bud neck to cytoplasm upon DNA replication stress
	0.704714	CAGL0G09515g		Ortholog(s) have glucan exo-1,3-beta-glucosidase activity, role in ascospore formation and ascospore wall, fungal-type vacuole, prospore membrane localization				YOR190W	SPR1	glucan 1,3-beta-glucosidase|SSG1	Sporulation-specific exo-1,3-beta-glucanase; contributes to ascospore thermoresistance; SPR1 has a paralog, EXG1, that arose from the whole genome duplication
	0.661721	CAGL0M01628g	SAC7	Ortholog(s) have GTPase activator activity	C7_00080C	SAC7	Putative GTPase activating protein (GAP) for Rho1; repressed upon adherence to polystyrene; macrophage/pseudohyphal-repressed; transcript is upregulated in RHE model of oral candidiasis and in clinical oral candidiasis	YDR389W	SAC7		GTPase activating protein (GAP) for Rho1p; regulator of a Tor2p-mediated, Rho1p GTPase switch that controls organization of the actin cytoskeleton; negative regulator of the RHO1-PKC1-MAPK cell integrity (CWI) and membrane fluidity homeostasis signaling pathways; potential Cdc28p substrate; SAC7 has a paralog, BAG7, that arose from the whole genome duplication
	0.641318	CAGL0F05093g		Ortholog(s) have role in microtubule-based process and cytoplasm localization	C5_00250C		Protein with a predicted role in microtubule-related processes; Spider biofilm induced	YLR412W	BER1		Protein involved in microtubule-related processes; GFP-fusion protein localizes to the cytoplasm and is induced in response to the DNA-damaging agent MMS; YLR412W is not an essential gene; similar to Arabidopsis SRR1 gene
	0.586263	CAGL0L07766g		Ortholog(s) have acetate transmembrane transporter activity, ammonium transmembrane transporter activity and role in ammonium transport, nitrogen utilization, plasma membrane acetate transport				YCR010C	ADY2	ATO1	Acetate transporter required for normal sporulation; phosphorylated in mitochondria; ADY2 has a paralog, ATO2, that arose from the whole genome duplication
	0.582888	CAGL0L13222g		Ortholog(s) have cyclin-dependent protein serine/threonine kinase inhibitor activity				YLR079W	SIC1	BYC1|cyclin-dependent protein serine/threonine kinase inhibiting protein SIC1|SDB25	Cyclin-dependent kinase inhibitor (CKI); inhibitor of Cdc28-Clb kinase complexes that controls G1/S phase transition, preventing premature S phase and ensuring genomic integrity; phosphorylated by Clb5/6-Cdk1 and Cln1/2-Cdk1 kinase which regulate timing of Sic1p degradation; phosphorylation targets Sic1p for SCF(CDC4)-dependent turnover; functional homolog of mammalian Kip1
	0.544136	CAGL0H07491g		Ortholog(s) have role in mitotic cell cycle checkpoint, negative regulation of exit from mitosis and cellular bud, cytoplasm, nucleus localization	C2_01950C	AMN1	Putative negative regulator of exit from mitosis; Plc1-regulated; rat catheter biofilm induced	YBR158W	AMN1	CST13|ICS4	Protein required for daughter cell separation; multiple mitotic checkpoints, and chromosome stability; contains 12 degenerate leucine-rich repeat motifs; expression is induced by the Mitotic Exit Network (MEN)
	0.515582	CAGL0M02167g		Ortholog(s) have fungal-type vacuole localization				YPL156C	PRM4	pheromone-regulated protein PRM4	Pheromone-regulated protein proposed to be involved in mating; predicted to have 1 transmembrane segment; transcriptionally regulated by Ste12p during mating and by Cat8p during the diauxic shift
	0.508928	CAGL0J10318g		Ortholog(s) have role in regulation of mitotic nuclear division and cellular bud neck, nucleus localization				YNL078W	NIS1	JIP1	Protein localized in the bud neck at G2/M phase; physically interacts with septins; possibly involved in a mitotic signaling network
	-0.539279	CAGL0K09526g		Ortholog(s) have role in CENP-A containing chromatin organization and cytosol, nuclear chromatin, nuclear periphery localization
	-0.561597	CAGL0F08965g		Ortholog(s) have role in reciprocal meiotic recombination and cytosol, endoplasmic reticulum, nucleus localization	C2_07600C	MSC7	S. cerevisiae ortholog Mcs7 has a role in reciprocal meiotic recombination; Spider biofilm repressed	YHR039C	MSC7	meiotic recombination directing protein	Protein of unknown function; green fluorescent protein (GFP)-fusion protein localizes to the endoplasmic reticulum; msc7 mutants are defective in directing meiotic recombination events to homologous chromatids
	-0.606483	CAGL0L08844g		Ortholog(s) have DNA helicase activity and role in DNA-dependent DNA replication maintenance of fidelity, establishment of sister chromatid cohesion, interstrand cross-link repair, mitotic sister chromatid cohesion	C2_01240C		Ortholog(s) have DNA helicase activity and role in DNA-dependent DNA replication maintenance of fidelity, establishment of sister chromatid cohesion, interstrand cross-link repair, mitotic sister chromatid cohesion	YPL008W	CHL1	MCM12|LPA9|CTF1	Probable DNA helicase; involved in sister-chromatid cohesion and genome integrity and interstrand cross-link repair; interacts with ECO1 and CTF18; mutants are defective in silencing, rDNA recombination, aging and the heat shock response; FANCJ-like helicase family member; mutations in the human homolog, DDX11/ChLR1, cause Warsaw breakage syndrome
	-0.672305	CAGL0G01672g		Ortholog(s) have structural molecule activity, role in positive regulation of mitotic metaphase/anaphase transition and cytosol, nucleus, proteasome regulatory particle, lid subcomplex localization	CR_08910C	RPN7	Subunit of the proteasome regulatory particle; regulated by Gcn2p and Gcn4p; protein present in exponential and stationary growth phase yeast cultures	YPR108W	RPN7	proteasome regulatory particle lid subunit RPN7	Essential non-ATPase regulatory subunit of the 26S proteasome; similar to another S. cerevisiae regulatory subunit, Rpn5p, as well as to mammalian proteasome subunits
	-0.736833	CAGL0J09350g	CDC48	Putative microsomal protein of CDC48/PAS1/SEC18 family of ATPases	C1_10790W	CDC48	Putative microsomal ATPase; plasma membrane-localized; regulated by Gcn2 and Gcn4; induced by amino acid starvation (3-AT); macrophage/pseudohyphal-repressed; protein levels decrease in stationary phase yeast; Spider biofilm repressed	YDL126C	CDC48	AAA family ATPase CDC48	AAA ATPase; subunit of polyUb-selective segregase complex involved in ERAD, INM-associated degradation (INMAD), mitotic spindle disassembly, macroautophagy, PMN, ribosome-associated degradation, ribophagy, homotypic ER membrane fusion, SCF complex disassembly, cell wall integrity during heat stress, and telomerase regulation; mobilizes membrane-anchored transcription factors by regulated Ub/prote…
Intracellular Traffic	0.502545	CAGL0M10417g		Ortholog(s) have role in vesicle-mediated transport and fungal-type vacuole membrane, vesicle localization				YDR003W	RCR2	SSH5	Vacuolar protein; presumably functions within the endosomal-vacuolar trafficking pathway, affecting events that determine whether plasma membrane proteins are degraded or routed to the plasma membrane; RCR2 has a paralog, RCR1, that arose from the whole genome duplication
	-0.555658	CAGL0H10428g		Ortholog(s) have phosphatidylinositol-3-phosphate binding activity, role in CVT pathway, early endosome to Golgi transport, macroautophagy, mitophagy and endosome, extrinsic component of membrane, pre-autophagosomal structure localization	C4_03810W		Ortholog(s) have phosphatidylinositol-3-phosphate binding activity, role in CVT pathway, early endosome to Golgi transport, macroautophagy, mitophagy and endosome, extrinsic component of membrane, pre-autophagosomal structure localization	YDL113C	ATG20	CVT20|SNX42	Sorting nexin family member; required for the cytoplasm-to-vacuole targeting (Cvt) pathway and for endosomal sorting; has a Phox homology domain that binds phosphatidylinositol-3-phosphate; interacts with Snx4p; potential Cdc28p substrate
	-0.575819	CAGL0I06787g		Ortholog(s) have SNARE binding, polyubiquitin binding activity, role in protein secretion, ubiquitin-dependent protein catabolic process, vesicle-mediated transport and plasma membrane localization	C1_14420W	DDI1	Putative DNA damage inducible v-SNARE binding protein; macrophage/pseudohyphal-repressed	YER143W	DDI1	VSM1	DNA damage-inducible v-SNARE binding protein; role in suppression of protein secretion; may play a role in S-phase checkpoint control; has ubiquitin-associated (UBA), ubiquitin-like (UBL), and retroviral-like proteinase (RVP) domains
	-0.940695	CAGL0I10010g		Ortholog(s) have SNARE binding, chaperone binding activity and role in amino acid transport, intracellular protein transport, protein folding, protein localization to nucleus, regulation of pH, retrograde transport, endosome to Golgi				YGR142W	BTN2		v-SNARE binding protein; facilitates specific protein retrieval from a late endosome to the Golgi; modulates arginine uptake, possible role in mediating pH homeostasis between the vacuole and plasma membrane H(+)-ATPase; contributes to prion curing; preferentially expressed after severe ethanol stress
Cell Wall Organization	1.41632	CAGL0I07249g		Putative GTPase-activating protein involved in cell wall and cytoskeleton homeostasis; gene is upregulated in azole-resistant strain				YOR134W	BAG7		Rho GTPase activating protein (RhoGAP); stimulates the intrinsic GTPase activity of Rho1p, which plays a bud growth by regulating actin cytoskeleton organization and cell wall biosynthesis, resulting in the downregulation of Rho1p; structurally and functionally related to Sac7p; BAG7 has a paralog, SAC7, that arose from the whole genome duplication
	0.916312	CAGL0A04081g		Predicted GPI-linked cell wall protein				YLR194C	YLR194C		Structural constituent of the cell wall; attached to the plasma membrane by a GPI-anchor; expression is upregulated in response to cell wall stress; null mutant is sensitive to the antifungal agent polyhexamethylene biguanide, resistant to zymolyase treatment and has increased chitin deposition
	0.885677	CAGL0J04466g		Ortholog(s) have role in fungal-type cell wall organization, protein oligomerization and Golgi apparatus, cell cortex of cell tip, cell division site, cellular bud, endoplasmic reticulum, membrane raft, plasma membrane localization	C3_07470W		Putative plasma membrane protein; predicted role in cell wall integrity; regulated by Nrg1, Tup1; induced during chlamydospore formation in both C. albicans and C. dubliniensis	YLR414C	PUN1		Plasma membrane protein with a role in cell wall integrity; co-localizes with Sur7p in punctate membrane patches; null mutant displays decreased thermotolerance; transcription induced upon cell wall damage and metal ion stress
	0.816219	CAGL0M09779g	CTS1	Putative endochitinase with a predicted role in cell separation	CR_10110W	CHT3	Major chitinase; secreted; functional homolog of S. cerevisiae Cts1p; 4 N-glycosylation motifs; possible O-mannosylation; putative signal peptide; hyphal-repressed; farnesol upregulated in biofilm; regulated by Efg1p, Cyr1p, Ras1p	YLR286C	CTS1	SCW2	Endochitinase; required for cell separation after mitosis; transcriptional activation during the G1 phase of the cell cycle is mediated by transcription factor Ace2p
	0.765509	CAGL0F07579g	CWP1.2	Putative GPI-linked cell wall protein				YKL096W	CWP1	YJU1	Cell wall mannoprotein that localizes to birth scars of daughter cells; linked to a beta-1,3- and beta-1,6-glucan heteropolymer through a phosphodiester bond; required for propionic acid resistance
	0.754583	CAGL0E02255g		Ortholog(s) have role in fungal-type cell wall organization and extrinsic component of plasma membrane, mitochondrial outer membrane localization				YOL109W	ZEO1		Peripheral membrane protein of the plasma membrane; interacts with Mid2p; regulates the cell integrity pathway mediated by Pkc1p and Slt2p; the authentic protein is detected in a phosphorylated state in highly purified mitochondria
	0.711571	CAGL0I06182g	PIR2	Pir protein family member, putative cell wall component				YJL159W	HSP150	heat shock protein HSP150|PIR2|ORE1|CCW7	O-mannosylated heat shock protein; secreted and covalently attached to the cell wall via beta-1,3-glucan and disulfide bridges; required for cell wall stability; induced by heat shock, oxidative stress, and nitrogen limitation; HSP150 has a paralog, PIR3, that arose from the whole genome duplication
	0.678023	CAGL0A01474g		Ortholog(s) have cell surface, extracellular region, fungal-type cell wall localization	C5_04110W	SCW11	Cell wall protein; repressed in ace2 mutant; repressed in core caspofungin response; induced in high iron; possibly an essential gene, disruptants not obtained by UAU1 method; rat catheter and Spider biofilm repressed	YGL028C	SCW11	putative glucan endo-1,3-beta-D-glucosidase	Cell wall protein with similarity to glucanases; may play a role in conjugation during mating based on its regulation by Ste12p
	0.593876	CAGL0M04191g	YPS1	Yapsin family aspartic protease; predicted GPI-anchor; complements cell wall defect phenotypes of S. cerevisiae yps1 mutant; regulation of pH homeostasis under acid conditions; induced by high temperature, Slt1- and Crz1p-dependent	C3_03870C	SAP9	Secreted aspartyl protease; roles in adhesion, cell surface integrity; induced by antifungal drugs, stationary phase, or in white-phase cells; farnesol-downregulated in biofilm; autocatalytic processing; GPI-anchor; Spider biofilm induced	YLR120C	YPS1	aspartyl protease|YAP3	Aspartic protease; hyperglycosylated member of the yapsin family of proteases, attached to the plasma membrane via a glycosylphosphatidylinositol (GPI) anchor; involved in nutrient limitation-induced cleavage of the extracellular inhibitory domain of signaling mucin Msb2p, resulting in activation of the filamentous growth MAPK pathway; involved with other yapsins in the cell wall integrity respon…
	0.579316	CAGL0E04620g	PST1	Ecm33-family protein with a predicted role in cell wall biogenesis and organization; predicted GPI-anchor				YDR055W	PST1	HPF2	Cell wall protein that contains a putative GPI-attachment site; secreted by regenerating protoplasts; up-regulated by activation of the cell integrity pathway, as mediated by Rlm1p; upregulated by cell wall damage via disruption of FKS1; PST1 has a paralog, ECM33, that arose from the whole genome duplication
	0.546055	CAGL0G00286g	GAS1	Putative glycoside hydrolase of the Gas/Phr family; predicted GPI-anchor
	0.529829	CAGL0H06413g	SSR1	Putative GPI-linked cell wall protein	C7_00860W	SSR1	Beta-glucan associated ser/thr rich cell-wall protein with a role in cell wall structure; GPI anchor; similar mRNA abundance in yeast-form and germ tubes; detected at germ tube plasma membrane; repressed in cells treated with Congo Red	YLR390W-A	CCW14	ICWP|YLR391W|SSR1|YLR391W-A	Covalently linked cell wall glycoprotein; present in the inner layer of the cell wall
	0.528573	CAGL0D02530g	EGT2	Putative endoglucanase; glycoside hydrolase; predicted GPI-anchor
	0.514637	CAGL0G09449g	CRH1	Putative glycoside hydrolase; predicted GPI-anchor	C4_02900C	CRH11	GPI-anchored cell wall transglycosylase, putative ortholog of S. cerevisiae Crh1p; predicted glycosyl hydrolase domain; similar to Csf4p and to antigenic A. fumigatus Aspf9; predicted Kex2p substrate; caspofungin-induced	YGR189C	CRH1	transglycosylase	Chitin transglycosylase; functions in the transfer of chitin to beta(1-6) and beta(1-3) glucans in the cell wall; similar and functionally redundant to Utr2; localizes to sites of polarized growth; expression induced by cell wall stress
Biofilm Formation	0.983671	CAGL0L13299g	EPA11	Putative adhesin; belongs to adhesin cluster I
	0.927485	CAGL0K10164g		Predicted GPI-linked protein; putative adhesin-like protein				YDR077W	SED1		Major stress-induced structural GPI-cell wall glycoprotein; associates with translating ribosomes, possible role in mitochondrial genome maintenance; ORF contains two distinct variable minisatellites; SED1 has a paralog, SPI1, that arose from the whole genome duplication
	0.8164	CAGL0E00231g		Putative adhesin-like protein; contains tandem repeats and a predicted GPI-anchor; belongs to adhesin cluster III
	0.759467	CAGL0M01716g		Ortholog(s) have RNA polymerase II core promoter proximal region sequence-specific DNA binding, transcription factor activity and RNA polymerase II transcription factor recruiting, more	C3_04530C	TEC1	TEA/ATTS transcription factor; white cell pheromone response, hyphal gene regulation; required for Spider and RPMI biofilm formation; regulates BCR1; Cph2 regulated transcript; alkaline, rat catheter, Spider, flow model biofilm induced	YBR083W	TEC1	ROC1	Transcription factor targeting filamentation genes and Ty1 expression; Ste12p activation of most filamentation gene promoters depends on Tec1p and Tec1p transcriptional activity is dependent on its association with Ste12p; binds to TCS elements upstream of filamentation genes, which are regulated by Tec1p/Ste12p/Dig1p complex; competes with Dig2p for binding to Ste12p/Dig1p; positive regulator of…
	0.756119	CAGL0L13332g	EPA13	Sub-telomerically encoded lectin-like adhesin with a role in cell adhesion; contains multiple tandem repeats; predicted GPI-anchor; belongs to adhesin cluster I
	0.726139	CAGL0G05896g		Putative adhesin-like protein				YHR143W	DSE2		Daughter cell-specific secreted protein with similarity to glucanases; degrades cell wall from the daughter side causing daughter to separate from mother; expression is repressed by cAMP
	0.725958	CAGL0L00157g		Putative adhesin-like protein; multiple tandem repeats; predicted GPI-anchor; belongs to adhesin cluster III
	0.649722	CAGL0K02277g		Ortholog(s) have role in cell adhesion involved in single-species biofilm formation, cell separation after cytokinesis, cell wall organization and cellular response to glucose starvation, more	C2_08490W	DSE1	Essential cell wall protein involved in cell wall integrity and rigidity; periodic mRNA expression peaks at M/G1 phase; Ace2p-induced; required for virulence in a mouse model of infection	YER124C	DSE1		Daughter cell-specific protein; may regulate cross-talk between the mating and filamentation pathways; deletion affects cell separation after division and sensitivity to alpha-factor and drugs affecting the cell wall; relocalizes from bud neck to cytoplasm upon DNA replication stress
	0.622373	CAGL0M07634g		Ortholog(s) have sequence-specific DNA binding, transcription factor activity, sequence-specific DNA binding activity	CR_07890W	EFG1	bHLH transcription factor; required for white-phase cell type, RPMI and Spider biofilm formation, hyphal growth, cell-wall gene regulation; roles in adhesion, virulence; Cph1 and Efg1 have role in host cytokine response; binds E-box	YMR016C	SOK2		Nuclear protein that negatively regulates pseudohyphal differentiation; plays a regulatory role in the cyclic AMP (cAMP)-dependent protein kinase (PKA) signal transduction pathway; relocalizes to the cytosol in response to hypoxia; SOK2 has a paralog, PHD1, that arose from the whole genome duplication
	-0.588125	CAGL0L00227g		Putative adhesin with glycine and serine rich repeats; belongs to adhesin cluster V
Phosphate Metabolism	0.753964	CAGL0B02475g	PHO84	Ortholog(s) have inorganic phosphate transmembrane transporter activity, manganese ion transmembrane transporter activity, phosphate:proton symporter activity, selenite:proton symporter activity	C1_11480W	PHO84	High-affinity phosphate transporter; transcript regulated by white-opaque switch; Hog1, ciclopirox olamine or alkaline induced; caspofungin, stress repressed; upregulated in RHE model; Spider and flow model biofilm induced, Hap43-induced	YML123C	PHO84	phosphate transporter PHO84|phoT	High-affinity inorganic phosphate (Pi) transporter; also low-affinity manganese transporter; regulated by Pho4p and Spt7p; mutation confers resistance to arsenate; exit from the ER during maturation requires Pho86p; cells overexpressing Pho84p accumulate heavy metals but do not develop symptoms of metal toxicity
Protein Folding	-0.530557	CAGL0E01177g	CPR1	Cyclophilin; peptidyl-prolyl cis-trans isomerase	C7_02380C	CYP1	Peptidyl-prolyl cis-trans isomerase; cyclosporin A sensitive activity; soluble in hyphae; biofilm induced, macrophage-induced protein; downregulated upon treatment of biofilm with farnesol; present in exponential and stationary phase cells	YDR155C	CPR1	peptidylprolyl isomerase CPR1|CPH1|CYP1	Cytoplasmic peptidyl-prolyl cis-trans isomerase (cyclophilin); catalyzes the cis-trans isomerization of peptide bonds N-terminal to proline residues; binds the drug cyclosporin A; N-terminally propionylated in vivo; protein abundance increases in response to DNA replication stress
	-0.564736	CAGL0C02123g		Ortholog(s) have role in protein folding and endoplasmic reticulum localization	CR_05130C		Ortholog(s) have role in protein folding and endoplasmic reticulum localization	YFR041C	ERJ5		Type I membrane protein with a J domain; required to preserve the folding capacity of the endoplasmic reticulum; loss of the non-essential ERJ5 gene leads to a constitutively induced unfolded protein response
Nucleic Acid Processing	-0.559355	CAGL0E04488g		Ortholog(s) have histone acetyltransferase activity, role in histone acetylation and Ada2/Gcn5/Ada3 transcription activator complex localization	CR_10230W		Ortholog(s) have histone acetyltransferase activity, role in histone acetylation and Ada2/Gcn5/Ada3 transcription activator complex localization	YOR023C	AHC1		Subunit of the Ada histone acetyltransferase complex; required for structural integrity of the complex; Ahc2p and Ahc1p are unique to the ADA complex and not shared with the related SAGA and SLIK complexes; Ahc2p may tether Ahc1p to the complex
	-0.682629	CAGL0K09504g		Ortholog(s) have ATPase activator activity, role in mRNA splicing, via spliceosome, positive regulation of ATPase activity and spliceosomal complex localization	CR_10430C		Ortholog(s) have ATPase activator activity, role in mRNA splicing, via spliceosome, positive regulation of ATPase activity and spliceosomal complex localization	YOR148C	SPP2		Essential protein that promotes the first step of splicing; required for the final stages of spliceosome maturation and activation; interacts with Prp2p, which may release Spp2p from the spliceosome following the first cleavage reaction; stimulates Prp2p ATPase activity
	-0.703299	CAGL0I05544g		Ortholog(s) have ATP binding, DNA-dependent ATPase activity, Swi5-Sfr1 complex binding, double-stranded DNA binding, recombinase activity, single-stranded DNA binding activity	CR_02200C	RAD51	Protein involved in homologous recombination and DNA repair; flucytosine induced; slow growth and increased white-to-opaque switching frequency in null mutant	YER095W	RAD51	recombinase RAD51|MUT5	Strand exchange protein; forms a helical filament with DNA that searches for homology; involved in the recombinational repair of double-strand breaks in DNA during vegetative growth and meiosis; homolog of Dmc1p and bacterial RecA protein
Peroxisome	0.645048	CAGL0M03245g		Ortholog(s) have cytosol, peroxisome localization				YEL020C	YEL020C	putative indolepyruvate decarboxylase family protein	Peroxisomal matrix protein; well-conserved in fungi; contains tripartite homology domain of thiamine pyrophosphate (TPP) enzymes; targeted to peroxisomes by Pex5p; contains low sequence identity with Pdc1p; mRNA identified as translated by ribosome profiling data
	0.535838	CAGL0F08019g	PEX21	Ortholog(s) have role in positive regulation of binding, protein import into peroxisome matrix and cytosol, peroxisome localization				YGR239C	PEX21		Peroxin required for peroxisomal matrix protein targeting; acts on proteins containing the PTS2 targetin4g sequence; interacts with Pex7p; constitutively expressed; partially redundant with Pex18p; required for import of the Gpd1p-Pnc1p heterodimer in which only Gpd1p has a peroxisomal targeting signal; relative distribution to cytoplasmic foci increases upon DNA replication stress
Unknown Function	1.8125	CAGL0M11660g		Has domain(s) with predicted hydrolase activity
	1.31526	CAGL0G05632g		Ortholog(s) have cytoplasm localization	C5_04190W	MRV2	Protein of unknown function; repressed by fluphenazine treatment or in an azole-resistant strain that overexpresses CDR1 and CDR2; Spider biofilm induced	YDL218W	YDL218W		Putative protein of unknown function; YDL218W transcription is regulated by Azf1p and induced by starvation and aerobic conditions; expression also induced in cells treated with the mycotoxin patulin
	1.12646	CAGL0C04785g		Ortholog of S. cerevisiae : YJR115W and Saccharomyces cerevisiae S288C : YJR115W				YJR115W	YJR115W		Putative protein of unknown function; YJR115W has a paralog, ECM13, that arose from the whole genome duplication
	1.05618	CAGL0A00116g		Protein of unknown function
	0.970051	CAGL0G00121g		Protein of unknown function
	0.961558	CAGL0M11902g		Ortholog of S. cerevisiae : FUN19 and Saccharomyces cerevisiae S288C : YAL034C				YAL034C	FUN19		Non-essential protein of unknown function; expression induced in response to heat stress; FUN19 has a paralog, YOR338W, that arose from the whole genome duplication
	0.928487	CAGL0E00105g		Protein of unknown function
	0.867482	CAGL0K07381g		Protein of unknown function
	0.800661	CAGL0H08778g		Ortholog(s) have mRNA binding activity, role in nuclear-transcribed mRNA catabolic process, deadenylation-dependent decay and cytoplasm localization				YPR042C	PUF2		PUF family mRNA-binding protein; Pumilio homology domain confers RNA binding activity; preferentially binds mRNAs encoding membrane-associated proteins; binding site composed of two UAAU tetranucleotides, separated by a 3-nt linker; PUF2 has a paralog, JSN1, that arose from the whole genome duplication
	0.788133	CAGL0G05269g		Putative mitochondrial protein; gene is downregulated in azole-resistant strain				YDR070C	FMP16		Protein of unknown function; may be involved in responding to conditions of stress; the authentic, non-tagged protein is detected in highly purified mitochondria in high-throughput studies; protein abundance increases in response to DNA replication stress
	0.772999	CAGL0G03531g		Ortholog(s) have mitochondrion localization				YER115C	SPR6		Protein of unknown function; expressed during sporulation; not required for sporulation, but gene exhibits genetic interactions with other genes required for sporulation
	0.766377	CAGL0I07865g		Ortholog(s) have Golgi apparatus, endoplasmic reticulum, fungal-type vacuole, plasma membrane localization	C2_08140C	PHM7	Putative transporter; fungal-specific; Hog1-repressed; repressed by 17-beta-estradiol, ethynyl estradiol; Hap43-induced; Spider biofilm induced	YOL084W	PHM7		Protein of unknown function; expression is regulated by phosphate levels; green fluorescent protein (GFP)-fusion protein localizes to the cell periphery and vacuole; protein abundance increases in response to DNA replication stress
	0.733844	CAGL0G01122g		Putative protein; gene is upregulated in azole-resistant strain				YLR346C	YLR346C		Protein of unknown function found in mitochondria; expression is regulated by transcription factors involved in pleiotropic drug resistance, Pdr1p and Yrr1p; not an essential gene; YLR346C has a paralog, YGR035C, that arose from the whole genome duplication
	0.718994	CAGL0I09724g		Has domain(s) with predicted role in transmembrane transport and integral component of membrane localization
	0.687436	CAGL0D00374g		Protein of unknown function
	0.685786	CAGL0E00116g		Protein of unknown function
	0.666278	CAGL0K07271g		Protein of unknown function
	0.660852	CAGL0K07337g		Has domain(s) with predicted ion channel activity, role in ion transport and membrane localization
	0.657586	CAGL0K07348g		Protein of unknown function
	0.633759	CAGL0G08019g		Ortholog(s) have role in cellular response to biotic stimulus, cellular response to starvation and filamentous growth of a population of unicellular organisms in response to biotic stimulus, more	C3_07670W		P-Loop domain-containing protein of unknown function; transposon mutation affects filamentous growth; Spider biofilm induced	YDR090C	YDR090C		Putative protein of unknown function
	0.632852	CAGL0G08954g		Ortholog(s) have fungal-type vacuole, plasma membrane localization	C2_01980C	SRD1	Sur7 family protein with PalI-like domains; not required for stress responses; mutant is viable	YOL019W	YOL019W	TOS7	Protein of unknown function; green fluorescent protein (GFP)-fusion protein localizes to the cell periphery and vacuole; YOL019W has a paralog, DCV1, that arose from the whole genome duplication
	0.630487	CAGL0C02673g		Ortholog(s) have cytoplasm localization	C7_02630W		Protein of unknown function; mutants are viable; ortholog of S. cervisiae Art10, a protein of unknown function	YLR392C	ART10		Protein of unknown function that contains 2 PY motifs; ubiquinated by Rsp5p; overexpression confers resistance to arsenite; green fluorescent protein (GFP)-fusion protein localizes it to the cytoplasm; non-essential gene
	0.623719	CAGL0G06182g		Ortholog(s) have cytosol localization	C5_03510C		Protein of unknown function; mRNA binds to She3; Hap43-repressed; rat catheter and flow model biofilm induced	YHR131C	YHR131C		Putative protein of unknown function; GFP-fusion protein localizes to the cytoplasm; overexpression causes cell cycle delay or arrest; contains a PH domain and binds phosphatidylinositols and other lipids in a large-scale study; YHR131C has a paralog, YNL144C, that arose from the whole genome duplication
	0.613676	CAGL0F04521g		Ortholog of S. cerevisiae : ECM13 and Saccharomyces cerevisiae S288C : YBL043W				YBL043W	ECM13		Non-essential protein of unknown function; induced by treatment with 8-methoxypsoralen and UVA irradiation; ECM13 has a paralog, YJR115W, that arose from the whole genome duplication
	0.598491	CAGL0D05082g		Protein of unknown function
	0.564683	CAGL0K06105g		Ortholog of S. cerevisiae : BOP2 and Saccharomyces cerevisiae S288C : YLR267W				YLR267W	BOP2		Protein of unknown function
	0.562012	CAGL0K03663g		Ortholog(s) have endoplasmic reticulum localization				YMR122W-A	YMR122W-A		Protein of unknown function; green fluorescent protein (GFP)-fusion protein localizes to the cytoplasm and endoplasmic reticulum
	0.558129	CAGL0M13266g		Protein of unknown function
	0.555354	CAGL0L04378g		Ortholog(s) have plasma membrane localization	C1_00310W		Putative protein of unknown function; shows colony morphology-related gene regulation by Ssn6p	YOR161C	PNS1		Protein of unknown function; has similarity to Torpedo californica tCTL1p, which is postulated to be a choline transporter, neither null mutation nor overexpression affects choline transport
	0.546449	CAGL0B00116g		Protein of unknown function
	0.513009	CAGL0K04301g		Putative mitochondrial Ser/Thr protein kinase; gene is upregulated in azole-resistant strain				YGR052W	FMP48	protein kinase FMP48	Putative protein of unknown function; the authentic, non-tagged protein is detected in highly purified mitochondria in high-throughput studies; induced by treatment with 8-methoxypsoralen and UVA irradiation
	0.512531	CAGL0B04433g		Ortholog(s) have cytosol, nucleus localization
	0.506211	CAGL0M12001g		Protein of unknown function
	0.50038	CAGL0J07502g		Putative protein similar to globins with a heme-binding domain; gene is upregulated in azole-resistant strain	C1_03870C		Predicted heme-binding stress-related protein; Tn mutation affects filamentous growth; induced during chlamydospore formation in C. albicans and C. dubliniensis; Spider biofilm induced	YNL234W	YNL234W		Protein of unknown function with similarity to globins; has a functional heme-binding domain; mutant has aneuploidy tolerance; transcription induced by stress conditions; may be involved in glucose signaling or metabolism; regulated by Rgt1
	0.500181	CAGL0H02563g		Predicted GPI-linked protein				YMR251W-A	HOR7		Protein of unknown function; overexpression suppresses Ca2+ sensitivity of mutants lacking inositol phosphorylceramide mannosyltransferases Csg1p and Csh1p; transcription is induced under hyperosmotic stress and repressed by alpha factor; HOR7 has a paralog, DDR2, that arose from the whole genome duplication
	-0.503205	CAGL0J06490g		Ortholog(s) have endoplasmic reticulum localization				YML101C	CUE4		Protein of unknown function; has a CUE domain that binds ubiquitin, which may facilitate intramolecular monoubiquitination; CUE4 has a paralog, CUE1, that arose from the whole genome duplication
	-0.515241	CAGL0M09339g		Ortholog(s) have mitochondrial intermembrane space localization	C6_00360C		Predicted mitochondrial intermembrane space protein of unknown function; possibly an essential gene, disruptants not obtained by UAU1 method	YBL107C	MIX23	MIC23	Mitochondrial intermembrane space protein of unknown function; imported via the MIA import machinery; contains an unusual twin cysteine motif (CX13C CX14C)
	-0.520896	CAGL0K02629g		Ortholog(s) have intracellular localization
	-0.527243	CAGL0I03520g		Ortholog(s) have mitochondrion localization	CR_03870W		Putative protein of unknown function; Hap43p-repressed gene; S. cerevisiae ortholog YDL157C localizes to mitochondria	YDL157C	YDL157C		Putative protein of unknown function; the authentic, non-tagged protein is detected in highly purified mitochondria in high-throughput studies
	-0.527982	CAGL0K07678g		Protein of unknown function
	-0.574916	CAGL0B01078g		Putative protein; gene is upregulated in azole-resistant strain				YLR177W	YLR177W		Putative protein of unknown function; phosphorylated by Dbf2p-Mob1p in vitro; some strains contain microsatellite polymophisms at this locus; not an essential gene; YLR177W has a paralog, PSP1, that arose from the whole genome duplication
	-0.578621	CAGL0A00132g		Protein of unknown function
	-0.582918	CAGL0H00572g		Ortholog(s) have endoplasmic reticulum localization	C1_03490W		Protein of unknown function; S. pombe ortholog SPAC17A2.02c plays a role in resistance to cadmium; colony morphology-related gene regulation by Ssn6; Spider biofilm repressed	YJR116W	TDA4		Putative protein of unknown function; null mutant is sensitive to expression of the top1-T722A allele
	-0.619533	CAGL0L01111g		Ortholog(s) have cytosol, nucleus localization
	-0.692096	CAGL0D03058g		Ortholog(s) have cytosol, nucleus localization
	-0.733061	CAGL0I02046g		Protein of unknown function
	-0.78748	CAGL0B03201g		Ortholog(s) have nucleus localization				YKR011C	YKR011C	TOS5	Protein of unknown function; green fluorescent protein (GFP)-fusion protein localizes to the nucleus; protein abundance increases in response to DNA replication stress
	-0.805206	CAGL0J05852g		Ortholog(s) have role in secondary metabolite biosynthetic process
	-1.09432	CAGL0F00116g		Protein of unknown function
	-1.92703	CAGL0A01089g		Has domain(s) with predicted alcohol O-acetyltransferase activity and role in alcohol metabolic process				YPL272C	PBI1		Putative protein of unknown function; gene expression induced in response to ketoconazole; YPL272C is not an essential gene
