# Supplementary material for: Candida glabrata Transcription Factor Rpn4 Mediates Fluconazole Resistance through Regulation of Ergosterol Biosynthesis and Plasma Membrane Permeability
Source: Antimicrob Agents Chemother. 2020 Aug 20;64(9):e00554-20. doi: 10.1128/AAC.00554-20 (PMC7449212; doi:10.1128/AAC.00554-20)
Supplement: Supplemental file 3 [file AAC.00554-20-s0003.xlsx]

## Sheet: S3
Supplemental Table 3 - Differentially expressed genes in ∆cgrpn4 control/WT control. Green indicates upregulated genes (CgRpn4-repressed), red indicate downregulated genes (CgRpn4-activated)
Functional Group	Log2 Fold Change	ORF	Name	Function	C. albicans homolog ORF	C. albicans homolog name	C. albicans function	S. cerevisiae homolog ORF	S. cerevisiae homolog name	S. cerevisiae definition	S. cerevisiae function
Proteasome	0.637648	CAGL0M07403g	OAZ1	Ortholog(s) have ornithine decarboxylase inhibitor activity and role in negative regulation of translational frameshifting, regulation of proteasomal protein catabolic process				YPL052W	OAZ1	YPL052W-A	Regulator of ornithine decarboxylase Spe1p; antizyme that binds to Spe1p to stimulate ubiquitin-independent degradation by the proteasome; binding of polyamines to nascent Oaz1p during translation stimulates +1 ribosomal frameshifting, allowing translation of full-length Oaz1p
	0.508795	CAGL0I05830g	VPS27	Ortholog(s) have phosphatidylinositol-3-phosphate binding, ubiquitin binding activity	C1_00750C	VPS27	Putative ESCRT-0 complex protein with a role in multivesicular body (MVB) trafficking	YNR006W	VPS27	ESCRT-0 subunit protein VPS27|DID7|VPT27|VPL23|SSV17|GRD11	Endosomal protein that forms a complex with Hse1p; required for recycling Golgi proteins, forming lumenal membranes and sorting ubiquitinated proteins destined for degradation; has Ubiquitin Interaction Motifs which bind ubiquitin (Ubi4p)
	0.500187	CAGL0H06721g		Ortholog(s) have thiol-dependent ubiquitin-specific protease activity and role in protein deubiquitination	C4_04660C		Ortholog(s) have thiol-dependent ubiquitin-specific protease activity and role in protein deubiquitination	YIL156W	UBP7	ubiquitin-specific protease UBP7	Ubiquitin-specific protease that cleaves ubiquitin-protein fusions; UBP7 has a paralog, UBP11, that arose from the whole genome duplication
	-0.513818	CAGL0K12144g	FES1	Putative Hsp70p nucleotide exchange factor; protein abundance decreased in ace2 mutant cells	C6_00760W		Ortholog(s) have adenyl-nucleotide exchange factor activity, role in cytoplasmic translation, ubiquitin-dependent catabolism of misfolded proteins by cytoplasm-associated proteasome and cytosolic ribosome, nucleus localization	YBR101C	FES1		Hsp70 (Ssa1p) nucleotide exchange factor; required for the release of misfolded proteins from the Hsp70 system to the Ub-proteasome machinery for destruction; cytosolic homolog of Sil1p, which is the nucleotide exchange factor for BiP (Kar2p) in the endoplasmic reticulum; protein abundance increases in response to DNA replication stress
	-0.516517	CAGL0J00605g		Ortholog(s) have protein binding, bridging activity and role in proteasome-mediated ubiquitin-dependent protein catabolic process	C1_13300C	RPN1	Putative 19S regulatory particle of the 26S proteasome; regulated by Gcn2p and Gcn4p	YHR027C	RPN1	proteasome regulatory particle base subunit RPN1|NAS1|HRD2	Non-ATPase base subunit of the 19S RP of the 26S proteasome; may participate in the recognition of several ligands of the proteasome; contains a leucine-rich repeat (LRR) domain, a site for protein-protein interactions; RP is the acronym for regulatory particle
	-0.521954	CAGL0I08239g		Ortholog(s) have proteasome regulatory particle, lid subcomplex localization	C1_03520W	RPN3	Putative non-ATPase regulatory subunit of the 26S proteasome lid; amphotericin B repressed; oxidative stress-induced via Cap1p	YER021W	RPN3	proteasome regulatory particle lid subunit RPN3|SUN2	Essential non-ATPase regulatory subunit of the 26S proteasome lid; similar to the p58 subunit of the human 26S proteasome; temperature-sensitive alleles cause metaphase arrest, suggesting a role for the proteasome in cell cycle control
	-0.522392	CAGL0K08866g		Putative non-ATPase regulatory subunit of 26S proteasome; gene is upregulated in azole-resistant strain	C5_02030W	RPN8	Putative regulatory subunit of the 26S proteasome; mutation confers hypersensitivity to amphotericin B; regulated by Mig1, Gcn2 and Gcn4; Spider biofilm repressed	YOR261C	RPN8	proteasome regulatory particle lid subunit RPN8	Essential non-ATPase regulatory subunit of the 26S proteasome; has similarity to the human p40 proteasomal subunit and to another S. cerevisiae regulatory subunit, Rpn11p
	-0.53711	CAGL0A00407g	SCL1	Alpha 1 subunit of the 20S proteasome	C3_00770C	SCL1	Proteasome subunit YC7alpha; protein present in exponential and stationary growth phase yeast cultures; flow model and Spider biofilm repressed	YGL011C	SCL1	proteasome core particle subunit alpha 1|PRC2	Alpha 1 subunit of the 20S proteasome; involved in the degradation of ubiquitinated substrates; 20S proteasome is the core complex of the 26S proteasome; essential for growth; detected in the mitochondria
	-0.543478	CAGL0M12859g		Ortholog(s) have endopeptidase activity, protein binding, bridging activity and role in proteasome assembly, ubiquitin-dependent protein catabolic process	C1_12050W	RPN2	Putative 26S proteasome subunit; transcript regulated by Mig1; caspofungin repressed; regulated by Gcn2 and Gcn4; gene used for strain identification by multilocus sequence typing	YIL075C	RPN2	proteasome regulatory particle base subunit RPN2|SEN3	Subunit of the 26S proteasome; substrate of the N-acetyltransferase Nat1p; protein abundance increases in response to DNA replication stress
	-0.548729	CAGL0G01804g		Ortholog(s) have endopeptidase activity and role in proteasomal ubiquitin-independent protein catabolic process, proteasome core complex assembly, proteasome-mediated ubiquitin-dependent protein catabolic process	C2_06820C	PRE2	Putative proteasome beta-5 subunit; macrophage-induced protein	YPR103W	PRE2	proteasome core particle subunit beta 5|SRR2|PRG1|DOA3	Beta 5 subunit of the 20S proteasome; responsible for the chymotryptic activity of the proteasome
	-0.551266	CAGL0H07007g		Ortholog(s) have role in proteasomal ubiquitin-independent protein catabolic process, proteasome-mediated ubiquitin-dependent protein catabolic process	CR_09380W	PRE8	Putative alpha-2_sc subunit of proteasome; macrophage-induced protein; regulated by Gcn2p and Gcn4p; transcription is positively regulated by Tbf1p; stationary phase enriched protein	YML092C	PRE8	proteasome core particle subunit alpha 2	Alpha 2 subunit of the 20S proteasome
	-0.552346	CAGL0K03333g		Ortholog(s) have role in establishment or maintenance of cell polarity, protein ubiquitination involved in ubiquitin-dependent protein catabolic process, sexual sporulation resulting in formation of a cellular spore	C3_06210C	MUB1	Predicted protein required for ubiquitination; role in meiosis, regulation of cell budding in S. cereviae; Spider biofilm induced	YMR100W	MUB1		MYND domain-containing protein; component of the Mub1p-Ubr2p-Rad6p ubiquitin ligase complex, required for ubiquitination and degradation of Rpn4p; interacts with Ubr2p (E3) and indirectly with Rad6p (E2); short-lived protein degraded in a Ubr2p/Rad6p dependent manner; proposed to function as both a partner and substrate of the Ubr2p/Rad6p ubiquitin ligase; similar to the A. nidulans samB gene
	-0.557009	CAGL0E03828g		Ortholog(s) have protein complex scaffold activity	C3_07260C	ECM29	Putative scaffold protein; assists in association of the proteasome core particle with the regulatory particle; ortholog of S. cerevisiae Ecm29; transposon mutation affects filamentous growth; flow model biofilm repressed	YHL030W	ECM29		Scaffold protein; assists in association of the proteasome core particle with the regulatory particle; inhibits proteasomal ATPase activity; degraded by the mature proteasome after assembly; contains HEAT-like repeats; protein increases in abundance and relocalizes from nucleus to cytoplasm upon DNA replication stress
	-0.576888	CAGL0L08580g	RPN10	Putative 26S proteasome regulatory subunit; protein abundance decreased in ace2 mutant cells	C2_06150C	RPN10	Putative 19S regulatory particle of the 26S proteasome; macrophage/pseudohyphal-repressed; regulated by Gcn2 and Gcn4; Spider biofilm repressed	YHR200W	RPN10	proteasome regulatory particle base subunit RPN10|SUN1|MCB1	Non-ATPase base subunit of the 19S RP of the 26S proteasome; N-terminus plays a role in maintaining the structural integrity of the regulatory particle (RP); binds selectively to polyubiquitin chains; homolog of the mammalian S5a protein
	-0.583207	CAGL0M06171g		Ortholog(s) have role in cellular response to DNA damage stimulus, proteasome assembly, ubiquitin-dependent protein catabolic process and cytosol, nucleus localization	C4_06690C		Ortholog(s) have role in cellular response to DNA damage stimulus, proteasome assembly, ubiquitin-dependent protein catabolic process and cytosol, nucleus localization	YBR173C	UMP1	RNS2	Chaperone required for correct maturation of the 20S proteasome; short-lived chaperone; may inhibit premature dimerization of proteasome half-mers; degraded by proteasome upon completion of its assembly
	-0.603871	CAGL0I09460g		Ortholog(s) have role in mismatch repair, proteasome regulatory particle assembly and cytosol, nucleus, proteasome regulatory particle, base subcomplex localization	C7_03450C	HSM3	Ortholog(s) have role in mismatch repair, proteasome regulatory particle assembly and cytosol, nucleus, proteasome regulatory particle, base subcomplex localization	YBR272C	HSM3		Evolutionarily conserved 19S regulatory particle assembly-chaperone; involved in the assembly of the base subcomplex of the 19S proteasomal regulatory particle (RP); involved in DNA mismatch repair during slow growth; weak similarity to Msh1p; structural study suggests Hsm3p is a scaffold protein for Rpt1p-Rpt2p complex formation; ortholog of human 19S subunit S5b
	-0.623827	CAGL0K05247g		Ortholog(s) have ubiquitin protein ligase binding activity, role in fungal-type cell wall organization, regulation of transcription from RNA polymerase II promoter and cytosol, nucleus localization				YPR030W	CSR2	ART8|MRG19	Nuclear ubiquitin protein ligase binding protein; may regulate utilization of nonfermentable carbon sources and endocytosis of plasma membrane proteins; overproduction suppresses chs5 spa2 lethality at high temp; ubiquitinated by Rsp5p, deubiquitinated by Ubp2p; CSR2 has a paralog, ECM21, that arose from the whole genome duplication
	-0.623887	CAGL0M14003g		Ortholog(s) have role in proteasomal ubiquitin-independent protein catabolic process, proteasome-mediated ubiquitin-dependent protein catabolic process	C7_04020C	PRE5	Alpha6 subunit of the 20S proteasome; regulated by Gcn4; induced in response to amino acid starvation (3-AT); Spider biofilm repressed	YMR314W	PRE5	proteasome core particle subunit alpha 6	Alpha 6 subunit of the 20S proteasome; protein abundance increases in response to DNA replication stress
	-0.645329	CAGL0G01672g		Ortholog(s) have structural molecule activity, role in positive regulation of mitotic metaphase/anaphase transition and cytosol, nucleus, proteasome regulatory particle, lid subcomplex localization	CR_08910C	RPN7	Subunit of the proteasome regulatory particle; regulated by Gcn2p and Gcn4p; protein present in exponential and stationary growth phase yeast cultures	YPR108W	RPN7	proteasome regulatory particle lid subunit RPN7	Essential non-ATPase regulatory subunit of the 26S proteasome; similar to another S. cerevisiae regulatory subunit, Rpn5p, as well as to mammalian proteasome subunits
	-0.661753	CAGL0L09152g		Ortholog(s) have thiol-dependent ubiquitin-specific protease activity and role in proteasome-mediated ubiquitin-dependent protein catabolic process, protein deubiquitination
	-0.668213	CAGL0F03157g		Ortholog(s) have metalloendopeptidase activity, role in proteolysis involved in cellular protein catabolic process and mitochondrial intermembrane space localization	C3_06230W	CYM1	Putative metalloprotease of the mitochondrial intermembrane space; rat catheter biofilm induced	YDR430C	CYM1	MOP112	Lysine-specific metalloprotease of the pitrilysin family; metalloprotease of the intermembrane space; degrades proteins and presequence peptides cleaved from imported proteins; required for normal mitochondrial morphology
	-0.669709	CAGL0F04477g		Ortholog(s) have role in proteasomal ubiquitin-independent protein catabolic process, proteasome-mediated ubiquitin-dependent protein catabolic process and cytosol, nucleus, proteasome core complex, beta-subunit complex localization	C4_02470C		Ortholog(s) have role in proteasomal ubiquitin-independent protein catabolic process, proteasome-mediated ubiquitin-dependent protein catabolic process and cytosol, nucleus, proteasome core complex, beta-subunit complex localization	YBL041W	PRE7	proteasome core particle subunit beta 6|PRS3	Beta 6 subunit of the 20S proteasome
	-0.697022	CAGL0L10186g		Putative stress-induced protein; gene is upregulated in azole-resistant strain	C2_02920W		Putative adhesin-like protein; upregulated during growth in the mouse cecum; flow model, rat catheter and Spider biofilm induced	YOR052C	TMC1	YOR29-03	AN1-type zinc finger protein, effector of proteotoxic stress response; stress-inducible transcriptional target of Rpn4p; induced by nitrogen limitation, weak acid, misfolded proteins; short-lived protein, degraded by proteasome; may protect cells from trivalent metalloid induced proteotoxicity; contains PACE promoter element; ortholog of human AIRAP, which stimulates proteasome activity in respon…
	-0.732397	CAGL0H09548g		Ortholog(s) have endopeptidase activator activity and role in proteasomal ubiquitin-independent protein catabolic process, proteasome-mediated ubiquitin-dependent protein catabolic process	C5_05310W	PRE1	Putative beta 4 subunit of the 20S proteasome; Rim101-induced at acid pH; flucytosine induced; amphotericin B repressed	YER012W	PRE1	proteasome core particle subunit beta 4	Beta 4 subunit of the 20S proteasome; localizes to the nucleus throughout the cell cycle
	-0.740627	CAGL0A04719g		Ortholog(s) have role in proteasomal ubiquitin-independent protein catabolic process, proteasome assembly, proteasome-mediated ubiquitin-dependent protein catabolic process	C5_02230W		20S proteasome subunit (beta7); protein present in exponential and stationary growth phase yeast cultures	YFR050C	PRE4	proteasome core particle subunit beta 7	Beta 7 subunit of the 20S proteasome
	-0.745053	CAGL0A04807g		Ortholog(s) have role in proteasome-mediated ubiquitin-dependent protein catabolic process and nuclear chromatin, nuclear periphery, proteasome regulatory particle, lid subcomplex, proteasome storage granule localization	C2_08930W		Ortholog(s) have role in proteasome-mediated ubiquitin-dependent protein catabolic process and nuclear chromatin, nuclear periphery, proteasome regulatory particle, lid subcomplex, proteasome storage granule localization	YFR052W	RPN12	proteasome regulatory particle lid subunit RPN12|NIN1	Subunit of the 19S regulatory particle of the 26S proteasome lid; synthetically lethal with RPT1, which is an ATPase component of the 19S regulatory particle; physically interacts with Nob1p and Rpn3p; protein abundance increases in response to DNA replication stress
	-0.763102	CAGL0F02101g		Ortholog(s) have peptidase activator activity, proteasome binding activity	C2_08010W	BLM3	Putative proteasome activator; binds core proteasome and stimulates proteasome-mediated protein degradation by inducing gate opening; ortholog of S. cerevisiae Blm10; transcript regulated by Nrg1 and Mig1	YFL007W	BLM10	YFL006W	Proteasome activator; binds the core proteasome (CP) and stimulates proteasome-mediated protein degradation by inducing gate opening; required for sequestering CP into proteasome storage granule (PSG) during quiescent phase and for nuclear import of CP in proliferating cells; required for resistance to bleomycin, may be involved in protecting against oxidative damage; similar to mammalian PA200
	-0.892365	CAGL0K12782g		Ortholog(s) have thiol-dependent ubiquitin-specific protease activity, role in protein deubiquitination, regulation of transcription, DNA-templated and cytosol, nucleus localization	C1_02440C		Ortholog(s) have thiol-dependent ubiquitin-specific protease activity, role in protein deubiquitination, regulation of transcription, DNA-templated and cytosol, nucleus localization	YFL044C	OTU1	ubiquitin-specific protease OTU1|YOD1	Deubiquitylation enzyme that binds to the chaperone-ATPase Cdc48p; may contribute to regulation of protein degradation by deubiquitylating substrates that have been ubiquitylated by Ufd2p; member of the Ovarian Tumor (OTU) family; protein abundance increases in response to DNA replication stress
	-0.912283	CAGL0E06490g		Ortholog(s) have role in positive regulation of RNA polymerase II transcriptional preinitiation complex assembly, positive regulation of protein catabolic process and proteasome regulatory particle assembly, more	C1_05240C	RPT1	Putative 26S proteasome regulatory subunit 7; Hap43p-repressed gene; regulated by Gcn2p and Gcn4p; overlaps orf19.442	YKL145W	RPT1	proteasome regulatory particle base subunit RPT1|YTA3|CIM5	ATPase of the 19S regulatory particle of the 26S proteasome; one of six ATPases of the regulatory particle; involved in the degradation of ubiquitinated substrates; required for optimal CDC20 transcription; interacts with Rpn12p and Ubr1p; mutant has aneuploidy tolerance
	-1.0757	CAGL0I00352g		Ortholog(s) have single-stranded DNA binding, single-stranded DNA-dependent ATPase activity, ubiquitin conjugating enzyme activity	C7_03870W	RAD6	Functional ortholog of S. cerevisiae Rad6; negative regulator of hyphal growth; required for wild-type UV resistance; acts in pathway with Efg1; ; transcript is UV-induced, slightly repressed during hyphal growth; gene has two introns	YGL058W	RAD6	E2 ubiquitin-conjugating protein RAD6|PSO8|UBC2	Ubiquitin-conjugating enzyme (E2); involved in postreplication repair as a heterodimer with Rad18p, regulation of K63 polyubiquitination in response to oxidative stress, DSBR and checkpoint control as a heterodimer with Bre1p, ubiquitin-mediated N-end rule protein degradation as a heterodimer with Ubr1p, ERAD with Ubr1p in the absence of canonical ER membrane ligases, and Rpn4p turnover as part o…
Drug resistance	0.580958	CAGL0B02343g		Putative multidrug efflux pump of major facilitator superfamily; gene is downregulated in azole-resistant strain				YML116W	ATR1	borate transporter|SNQ1	Multidrug efflux pump of the major facilitator superfamily; required for resistance to aminotriazole and 4-nitroquinoline-N-oxide; ATR1 has a paralog, YMR279C, that arose from the whole genome duplication; protein abundance increases in response to DNA replication stress
	0.617338	CAGL0J09944g	AQR1	Plasma membrane drug:H+ antiporter involved in resistance to drugs and acetic acid				YNL065W	AQR1		Plasma membrane transporter of the major facilitator superfamily; member of the 12-spanner drug:H(+) antiporter DHA1 family; confers resistance to short-chain monocarboxylic acids and quinidine; involved in the excretion of excess amino acids; AQR1 has a paralog, QDR1, that arose from the whole genome duplication; relocalizes from plasma membrane to cytoplasm upon DNA replication stress
	0.66938	CAGL0M01760g	CDR1	Multidrug transporter of ATP-binding cassette (ABC) superfamily, involved in resistance to azoles; expression regulated by Pdr1p; increased abundance in azole resistant strains; expression increased by loss of the mitochondrial genome
	0.675933	CAGL0J08294g		Ortholog(s) have borate efflux transmembrane transporter activity, role in borate transport, protein targeting to vacuole and fungal-type vacuole, plasma membrane localization	C4_06370C		Ortholog(s) have borate efflux transmembrane transporter activity, role in borate transport, protein targeting to vacuole and fungal-type vacuole, plasma membrane localization	YNL275W	BOR1		Boron efflux transporter of the plasma membrane; binds HCO3-, I-, Br-, NO3- and Cl-; has similarity to the characterized boron efflux transporter A. thaliana BOR1
	0.994799	CAGL0I10384g	TPO3	Predicted polyamine transporter of the major facilitator superfamily; required for azole resistance	C1_08790W	TPO3	Putative polyamine transporter; MFS-MDR family; induced by Sfu1, regulated upon white-opaque; decreased expression in hyphae vs yeast-form cells; regulated by Nrg1; Spider biofilm repressed	YGR138C	TPO2	spermine transporter	Polyamine transporter of the major facilitator superfamily; member of the 12-spanner drug:H(+) antiporter DHA1 family; specific for spermine; localizes to the plasma membrane; transcription of TPO2 is regulated by Haa1p; TPO2 has a paralog, TPO3, that arose from the whole genome duplication
	1.12503	CAGL0G08624g	QDR2	Drug:H+ antiporter of the Major Facilitator Superfamily, confers imidazole drug resistance, involved in quinidine/multidrug efflux; gene is activated by Pdr1p; upregulated in azole-resistant strain	CR_04210C	QDR1	Putative antibiotic resistance transporter; regulated by white-opaque switch, Nrg1, Tup1; Hap43, caspofungin repressed; repressed during chlamydospore formation; flow model biofilm induced; Spider biofilm repressed	YIL120W	QDR1	multidrug transporter	Multidrug transporter of the major facilitator superfamily; member of the 12-spanner drug:H(+) antiporter DHA1 family; involved in spore wall assembly; sequence similarity to DTR1 and QDR3, and the triple mutant dtr1 qdr1 qdr3 exhibits reduced dityrosine fluorescence relative to the single mutants; required for resistance to quinidine, ketoconazole, fluconazole, and barban; QDR1 has a paralog, AQ…
	1.22036	CAGL0L10912g		Ortholog(s) have spermidine transmembrane transporter activity, spermine transmembrane transporter activity, role in spermidine transport, spermine transport and fungal-type vacuole membrane, plasma membrane localization	CR_03920C	TPO4	Putative sperimidine transporter; fungal-specific (no human or murine homolog); Spider biofilm induced; promoter bound by Tec1 and Ndt80; Bcr1-repressed in RPMI a/a biofilms	YOR273C	TPO4		Polyamine transporter of the major facilitator superfamily; member of the 12-spanner drug:H(+) antiporter DHA1 family; recognizes spermine, putrescine, and spermidine; localizes to the plasma membrane
Lipid and Fatty Acid Metabolism	1.10264	CAGL0I04246g		Putative transcription factor involved in sterol uptake; gene is upregulated in azole-resistant strain	C5_03130W	SUT1	Zn2Cys6 transcription factor involved in sterol uptake; flow model biofilm induced; Spider biofilm repressed	YGL162W	SUT1		Zn(II)2Cys6 family transcription factor; positively regulates sterol uptake genes under anaerobic conditions; involved in hypoxic gene expression; represses filamentation-inducing genes during vegetative growth; positively regulates mating with SUT2 by repressing expression of genes that act as mating inhibitors; repressed by STE12; relocalizes from the nucleus to the cytoplasm upon DNA replicati…
	0.756363	CAGL0L10142g	RSB1	Putative sphingolipid flippase; gene is upregulated in azole-resistant strain	C2_06470W	RTA2	Flippase involved in sphingolipid long chain base release; mediates calcineurin-dependent ER stress response and resistance to azoles; Plc1p, Ca2+, calcineurin-regulated;	YOR049C	RSB1	phospholipid-translocating ATPase RSB1	Putative sphingoid long-chain base (LCB) efflux transporter; integral membrane transporter that localizes to the plasma membrane and may transport long chain bases (LCBs) from the cytoplasmic side toward the extracytoplasmic side of the membrane; role in glycerophospholipid translocation; suppressor of the sphingoid LCB sensitivity of an LCB-lyase mutation
	0.688694	CAGL0D05566g		Ortholog(s) have sterol esterase activity, role in sterol metabolic process and integral component of membrane, lipid particle localization	C2_07440C		Ortholog(s) have sterol esterase activity, role in sterol metabolic process and integral component of membrane, lipid particle localization	YLL012W	YEH1	sterol esterase	Steryl ester hydrolase; one of three gene products (Yeh1p, Yeh2p, Tgl1p) responsible for steryl ester hydrolase activity and involved in sterol homeostasis; localized to lipid particle membranes; YEH1 has a paralog, YEH2, that arose from the whole genome duplication
	0.628042	CAGL0I08745g		Ortholog(s) have phosphatidylserine decarboxylase activity	C5_04680W	PSD2	Ortholog(s) have phosphatidylserine decarboxylase activity, role in phosphatidylcholine biosynthetic process and cell division site, cytosol, endosome localization	YGR170W	PSD2	phosphatidylserine decarboxylase 2	Phosphatidylserine decarboxylase of the Golgi and vacuolar membranes; converts phosphatidylserine to phosphatidylethanolamine; controls vacuolar membrane phospholipid content by regulating phospholipids in compartments that will eventually give rise to the vacuole; loss of Psd2p causes a specific reduction in vacuolar membrane PE levels while total PE levels are not significantly affected
	0.601766	CAGL0K07458g		Ortholog(s) have protein serine/threonine kinase activity	C1_08540C		Putative serine/threonine protein kinase; possibly an essential gene, disruptants not obtained by UAU1 method	YKL126W	YPK1	serine/threonine protein kinase YPK1|SLI2	S/T protein kinase; phosphorylates, downregulates flippase activator Fpk1p; inactivates Orm1p and Orm2p by phosphorylation in response to compromised sphingolipid synthesis; involved in the TORC-dependent phosphorylation of ribosomal proteins Rps6a/b (S6); mutations affect receptor-mediated endocytosis and sphingolipid-mediated and cell integrity signaling pathways; human homolog SGK1 can complem…
	0.593633	CAGL0E02321g		Putative phospholipase B; predicted GPI-anchor				YOL011W	PLB3	lysophospholipase	Phospholipase B (lysophospholipase) involved in lipid metabolism; hydrolyzes phosphatidylinositol and phosphatidylserine and displays transacylase activity in vitro; PLB3 has a paralog, PLB1, that arose from the whole genome duplication
	0.560402	CAGL0I04774g		Ortholog(s) have enzyme regulator activity, role in cellular calcium ion homeostasis and fungal-type vacuole, integral component of endoplasmic reticulum membrane localization	C1_11140W		Ortholog(s) have enzyme regulator activity, role in cellular calcium ion homeostasis and fungal-type vacuole, integral component of endoplasmic reticulum membrane localization	YBR036C	CSG2	mannosylinositol phosphorylceramide synthase regulatory subunit|CLS2	Endoplasmic reticulum membrane protein; required for mannosylation of inositolphosphorylceramide and for growth at high calcium concentrations; protein abundance increases in response to DNA replication stress
	0.531294	CAGL0L02167g		Ortholog(s) have 3-hydroxyacyl-CoA dehydrogenase activity, 3-hydroxybutyryl-CoA epimerase activity, enoyl-CoA hydratase activity	C3_00810C	FOX2	3-hydroxyacyl-CoA epimerase; fatty acid beta-oxidation; induced by phagocytosis; regulated by Mig1, by white-opaque switch, by DNA methylation; transcriptional activation by oleate requires Ctf1; rat catheter and Spider biofilm induced	YKR009C	FOX2	bifunctional hydroxyacyl-CoA dehydrogenase/enoyl-CoA hydratase FOX2|POX2	3-hydroxyacyl-CoA dehydrogenase and enoyl-CoA hydratase; multifunctional enzyme of the peroxisomal fatty acid beta-oxidation pathway; mutation is functionally complemented by human HSD17B4
	0.511299	CAGL0G05313g		Ortholog(s) have transferase activity, transferring phosphorus-containing groups activity	C1_09120W	IPT1	Inositol phosphoryl transferase; catalyzes the synthesis of the most abundant sphingolipid, mannose-(inositol-P)2-ceramide, M(IP)2C, from MIPC; required for wild-type membrane localization of Cdr1; Spider biofilm induced	YDR072C	IPT1	MIC2|inositolphosphotransferase|KTI6|SYR4	Inositolphosphotransferase; involved in synthesis of mannose-(inositol-P)2-ceramide (M(IP)2C), the most abundant sphingolipid; can mutate to resistance to the antifungals syringomycin E and DmAMP1 and to K. lactis zymocin
	-0.540096	CAGL0H05005g		Ortholog(s) have phosphatidylinositol transporter activity	C6_03470W		Putative phosphatidylinositol transfer protein; possibly an essential gene, disruptants not obtained by UAU1 method	YLR380W	CSR1	SFH2	Phosphatidylinositol transfer protein; has a potential role in regulating lipid and fatty acid metabolism under heme-depleted conditions; interacts specifically with thioredoxin peroxidase; may have a role in oxidative stress resistance; protein abundance increases in response to DNA replication stress
	-0.562971	CAGL0L10318g		Putative protein; gene is upregulated in azole-resistant strain	C4_02170C		Ortholog(s) have lysophospholipase activity, role in lipid homeostasis and endoplasmic reticulum, lipid particle localization	YOR059C	LPL1	putative hydrolase|YOR29-10	Phospholipase; contains lipase specific GXSXG motif; maintains lipid droplet (LD) morphology; induced by transcription factor Rpn4p; protein abundance increases in response to DNA replication stress
	-0.575517	CAGL0A01177g		Ortholog(s) have phosphatidylinositol phospholipase C activity	C7_03710C	PLC1	Phosphoinositide-specific phospholipase C (PI-PLC), delta-form; essential; roles in stress resistance, hyphal growth; upregulated in biofilm; predicted N-linked glycosylation; lacks conserved EF-hand domain	YPL268W	PLC1	phosphatidylinositol phospholipase C	Phospholipase C; hydrolyzes phosphatidylinositol 4,5-biphosphate (PIP2) to generate the signaling molecules inositol 1,4,5-triphosphate (IP3) and 1,2-diacylglycerol (DAG); involved in regulating many cellular processes; Plc1p and inositol polyphosphates are required for acetyl-CoA homeostasis which regulates global histone acetylation
Nitrogen Metabolism	1.15511	CAGL0H08393g		Ortholog(s) have amino acid transmembrane transporter activity, role in amino acid transport, transmembrane transport and endoplasmic reticulum localization				YBR068C	BAP2	branched-chain amino acid permease BAP2	High-affinity leucine permease; functions as a branched-chain amino acid permease involved in uptake of leucine, isoleucine and valine; contains 12 predicted transmembrane domains; BAP2 has a paralog, BAP3, that arose from the whole genome duplication
	1.14437	CAGL0M04499g		Ortholog(s) have proline dehydrogenase activity, role in proline catabolic process to glutamate and mitochondrion localization	C5_02600W	PUT1	Putative proline oxidase; alkaline upregulated by Rim101; flow model biofilm induced; Spider biofilm induced	YLR142W	PUT1	proline dehydrogenase	Proline oxidase; nuclear-encoded mitochondrial protein involved in utilization of proline as sole nitrogen source; PUT1 transcription is induced by Put3p in the presence of proline and the absence of a preferred nitrogen source
	0.891181	CAGL0K07634g	GAT1	Ortholog(s) have sequence-specific DNA binding, transcription factor activity, RNA polymerase II transcription factor binding and transcriptional activator activity, more	C4_05880W	GAT1	GATA-type transcription factor; regulator of nitrogen utilization; required for nitrogen catabolite repression and utilization of isoleucine, tyrosine and tryptophan N sources; required for virulence in a mouse systemic infection model	YFL021W	GAT1	MEP80|NIL1	Transcriptional activator of nitrogen catabolite repression genes; contains a GATA-1-type zinc finger DNA-binding motif; activity and localization regulated by nitrogen limitation and Ure2p; different translational starts produce two major and two minor isoforms that are differentially regulated and localized
	0.738979	CAGL0F04499g		Ortholog(s) have uridine transmembrane transporter activity, role in transmembrane transport, uridine transport and fungal-type vacuole, plasma membrane localization				YBL042C	FUI1	uridine permease	High affinity uridine permease, localizes to the plasma membrane; also mediates low but significant transport of the cytotoxic nucleoside analog 5-fluorouridine; not involved in uracil transport; relative distribution to the vacuole increases upon DNA replication stress
	0.652911	CAGL0K04411g		Ortholog(s) have GTPase activator activity, role in positive regulation of GTPase activity, positive regulation of TORC1 signaling and Lst4-Lst7 complex, cytosol, nucleus, vacuolar membrane localization	C7_02090C		Ortholog(s) have GTPase activator activity, role in positive regulation of GTPase activity, positive regulation of TORC1 signaling and Lst4-Lst7 complex, cytosol, nucleus, vacuolar membrane localization	YGR057C	LST7		Subunit of the Lst4p-Lst7p GTPase activating protein complex for Gtr2p; stimulates the GTPase activity of Rag family GTPase Gtr2p, within the context of the Gtr1p-Gtr2p heterodimer, after amino acid stimulation; required for activation of TORC1 in response to amino acid stimulation; recruited to the vacuolar membrane during amino acid starvation and released from the membrane by TORC1; required f…
	0.613139	CAGL0A03212g		Ortholog(s) have ammonium transmembrane transporter activity, role in ammonium transport, nitrogen utilization, transmembrane transport and mitochondrion, plasma membrane localization				YDR384C	ATO3	putative ammonium permease ATO3	Plasma membrane protein, putative ammonium transporter; regulation pattern suggests a possible role in export of ammonia from the cell; phosphorylated in mitochondria; member of the TC 9.B.33 YaaH family of putative transporters
	0.545287	CAGL0M07612g		Ortholog(s) have polyamine oxidase activity, role in pantothenate biosynthetic process, spermine catabolic process and cytoplasm localization	C4_02040W		Ortholog(s) have polyamine oxidase activity, role in pantothenate biosynthetic process, spermine catabolic process and cytoplasm localization	YMR020W	FMS1	polyamine oxidase	Polyamine oxidase; converts spermine to spermidine, which is required for the essential hypusination modification of translation factor eIF-5A; also involved in pantothenic acid biosynthesis
	0.532491	CAGL0E04312g		Ortholog(s) have RNA polymerase II core promoter proximal region sequence-specific DNA binding, transcriptional activator activity, RNA polymerase II core promoter proximal region sequence-specific binding activity	C1_13350W	STP2	Amino-acid-regulated transcription factor; activates transcription of amino acid permease genes; activated by amino-acid-induced proteolytic processing (Ssy1, Csh3 dependent); required for alkalinization of medium; Spider biofilm induced	YHR006W	STP2		Transcription factor; activated by proteolytic processing in response to signals from the SPS sensor system for external amino acids; activates transcription of amino acid permease genes; STP2 has a paralog, STP1, that arose from the whole genome duplication
	-0.522665	CAGL0C05555g		Ortholog(s) have guanine deaminase activity, role in cellular response to drug and cytosol localization	C7_00870W		Putative guanine deaminase; mutation confers hypersensitivity to toxic ergosterol analog; Spider biofilm induced	YDL238C	GUD1	guanine deaminase	Guanine deaminase; a catabolic enzyme of the guanine salvage pathway producing xanthine and ammonia from guanine; activity is low in exponentially-growing cultures but expression is increased in post-diauxic and stationary-phase cultures
	-0.531614	CAGL0B03047g	ILV5	Ketol-acid reducto-isomerase; mass spectrometry data indicates this gene is likely to be protein-coding	C6_00870C	ILV5	Ketol-acid reductoisomerase; antigenic; regulated by Gcn4; GlcNAc, amino acid starvation (3-AT)-induced; macrophage-repressed protein; protein present in exponential and stationary phase; flow model and Spider biofilm repressed	YLR355C	ILV5	ketol-acid reductoisomerase	Acetohydroxyacid reductoisomerase and mtDNA binding protein; involved in branched-chain amino acid biosynthesis and maintenance of wild-type mitochondrial DNA; found in mitochondrial nucleoids
	-0.549345	CAGL0L03157g		Ortholog(s) have RNA polymerase II transcription factor activity, sequence-specific DNA binding, sequence-specific DNA binding activity				YKR034W	DAL80	UGA43	Negative regulator of genes in multiple nitrogen degradation pathways; expression is regulated by nitrogen levels and by Gln3p; member of the GATA-binding family, forms homodimers and heterodimers with Gzf3p; DAL80 has a paralog, GZF3, that arose from the whole genome duplication
	-0.680649	CAGL0C00539g		Ortholog(s) have role in positive regulation of (R)-carnitine transmembrane transport, positive regulation of polyamine transmembrane transport	C4_01100C	AGP2	Amino acid permease; hyphal repressed; white-opaque switch regulated; induced in core caspofungin response, during cell wall regeneration, by flucytosine; regulated by Sef1, Sfu1, and Hap43; rat catheter and Spider biofilm induced	YBR132C	AGP2		Plasma membrane regulator of polyamine and carnitine transport; has similarity to transporters but lacks transport activity; may act as a sensor that transduces environmental signals; has a positive or negative regulatory effect on transcription of many transporter genes
	-0.702244	CAGL0L06094g	STR3	Putative cystathionine beta-lyase; gene is upregulated in azole-resistant strain	C2_00390C		Putative peroxisomal cystathionine beta-lyase; Gcn4p-regulated	YGL184C	STR3	cystathionine beta-lyase STR3	Peroxisomal cystathionine beta-lyase; converts cystathionine into homocysteine; may be redox regulated by Gto1p; involved in the release of the aromatic thiol 3-mercaptohexanol during wine fermentation
	-0.709609	CAGL0F01089g		Ortholog(s) have adenyl-nucleotide exchange factor activity, role in SRP-dependent cotranslational protein targeting to membrane, translocation and endoplasmic reticulum localization	CR_08350W		Ortholog(s) have adenyl-nucleotide exchange factor activity, role in SRP-dependent cotranslational protein targeting to membrane, translocation and endoplasmic reticulum localization	YOL031C	SIL1	SLS1	Nucleotide exchange factor for the ER lumenal Hsp70 chaperone Kar2p; required for protein translocation into the endoplasmic reticulum (ER); homolog of Yarrowia lipolytica SLS1; GrpE-like protein
	-0.819823	CAGL0G02585g	LYS12	Homo-isocitrate dehydrogenase	CR_01400W	LYS12	Homoisocitrate dehydrogenase; catalyzes 4th step in the alpha-aminoadipate pathway of lysine biosynthesis; clade-associated gene expression; protein level decreases in stationary phase cultures; Spider biofilm repressed	YIL094C	LYS12	homoisocitrate dehydrogenase|LYS11|LYS10	Homo-isocitrate dehydrogenase; an NAD-linked mitochondrial enzyme required for the fourth step in the biosynthesis of lysine, in which homo-isocitrate is oxidatively decarboxylated to alpha-ketoadipate
	-0.866162	CAGL0F06875g		Ortholog(s) have mRNA binding, saccharopine dehydrogenase (NAD+, L-lysine-forming) activity, role in lysine biosynthetic process via aminoadipic acid and cytoplasm localization	C4_05320W	LYS1	Saccharopine dehydrogenase (biosynthetic); enzyme of alpha-aminoadipate lysine biosynthesis pathway; functionally complements S. cerevisiae lys1 mutation; fungal-specific (no human or murine homolog)	YIR034C	LYS1	saccharopine dehydrogenase (NAD+, L-lysine-forming)	Saccharopine dehydrogenase (NAD+, L-lysine-forming); catalyzes the conversion of saccharopine to L-lysine, which is the final step in the lysine biosynthesis pathway; also has mRNA binding activity
	-1.0067	CAGL0G02453g		Ortholog(s) have dipeptide transmembrane transporter activity, tripeptide transporter activity and role in dipeptide transmembrane transport, tripeptide transport	C3_03800W	PTR22	Oligopeptide transporter involved in uptake of di-/tripeptides; regulated by Stp2 and Stp3; transcript induced upon phagocytosis by macrophage; repressed by Rim101 at pH 8; flow model biofilm induced	YKR093W	PTR2		Integral membrane peptide transporter; mediates transport of di- and tri-peptides; conserved protein that contains 12 transmembrane domains; PTR2 expression is regulated by the N-end rule pathway via repression by Cup9p
Carbon Metabolism	1.95562	CAGL0C04323g		Ortholog(s) have alpha,alpha-trehalase activity, role in trehalose catabolic process and mitochondrion localization				YBR001C	NTH2	alpha,alpha-trehalase NTH2	Putative neutral trehalase, required for thermotolerance; may mediate resistance to other cellular stresses; NTH2 has a paralog, NTH1, that arose from the whole genome duplication
	1.56993	CAGL0A01804g	HXT1	Ortholog(s) have fructose transmembrane transporter activity, pentose transmembrane transporter activity, role in glucose transport, mannose transport and plasma membrane localization				YHR094C	HXT1	hexose transporter HXT1|HOR4	Low-affinity glucose transporter of the major facilitator superfamily; expression is induced by Hxk2p in the presence of glucose and repressed by Rgt1p when glucose is limiting; HXT1 has a paralog, HXT6, what arose from the whole genome duplication
	1.15332	CAGL0K09372g		Ortholog(s) have RNA polymerase II core promoter proximal region sequence-specific DNA binding, transcriptional repressor activity, RNA polymerase II core promoter proximal region sequence-specific binding activity				YGL209W	MIG2	MLZ1	Zinc finger transcriptional repressor; cooperates with Mig1p in glucose-induced gene repression; under low glucose conditions relocalizes to mitochondrion, where it interacts with Ups1p, antagonizes mitochondrial fission factor Dnm1p, indicative of a role in mitochondrial fusion or regulating morphology; regulates filamentous growth in response to glucose depletion; activated in stochastic pulses…
	1.00703	CAGL0A02321g	HXT3	Ortholog(s) have fructose transmembrane transporter activity, glucose transmembrane transporter activity, mannose transmembrane transporter activity and role in fructose import across plasma membrane, glucose import across plasma membrane				YHR096C	HXT5	hexose transporter HXT5	Hexose transporter with moderate affinity for glucose; induced in the presence of non-fermentable carbon sources, induced by a decrease in growth rate, contains an extended N-terminal domain relative to other HXTs; HXT5 has a paralog, HXT3, that arose from the whole genome duplication
	0.908297	CAGL0E05566g		Ortholog(s) have sequence-specific DNA binding, transcription factor activity, sequence-specific DNA binding activity	C1_13140C	TYE7	bHLH transcription factor; control of glycolysis; required for biofilm formation; hyphally regulated by Cph1, Cyr1; flucytosine, Hog1 induced; amphotericin B, caspofungin repressed; induced in flow model biofilm and planktonic cultures	YOR344C	TYE7	SGC1	Serine-rich protein that contains a bHLH DNA binding motif; binds E-boxes of glycolytic genes and contributes to their activation; may function as a transcriptional activator in Ty1-mediated gene expression; bHLH stands for basic-helix-loop-helix
	0.719246	CAGL0M12430g	RHR2	Putative DL-glycerol phosphatase	C3_00320W	RHR2	Glycerol 3-phosphatase; roles in osmotic tolerance, glycerol accumulation in response to salt; Spider/flow model biofilm induced; regulated by macrophage, stress, yeast-hyphal switch, pheromone, Gcn4, Hog1, Nrg1, Tup1	YIL053W	GPP1	RHR2|glycerol-1-phosphatase RHR2	Constitutively expressed DL-glycerol-3-phosphate phosphatase; also known as glycerol-1-phosphatase; involved in glycerol biosynthesis, induced in response to both anaerobic and osmotic stress; GPP1 has a paralog, GPP2, that arose from the whole genome duplication
	0.621373	CAGL0I03872g		Ortholog(s) have role in detection of glucose, glucose mediated signaling pathway and plasma membrane localization				YDL138W	RGT2	glucose sensor	Plasma membrane high glucose sensor that regulates glucose transport; low affinity sesnor that contains 12 predicted transmembrane segments and a long C-terminal tail required for hexose transporter induction; phosphorylation of the tail by Yck1p/Yck2p facilitates binding to the HXT co-repressors, Mth1p and Std1p; RGT2 has a paralog, SNF3, that arose from the whole genome duplication
	0.607009	CAGL0K01705g		Ortholog(s) have cytoplasm localization				YDL021W	GPM2	phosphoglycerate mutase family protein GPM2	Homolog of Gpm1p phosphoglycerate mutase; converts 3-phosphoglycerate to 2-phosphoglycerate in glycolysis; may be non-functional; GPM2 has a paralog, GPM3, that arose from the whole genome duplication
	0.553217	CAGL0L03377g		Ortholog(s) have RNA polymerase II core promoter proximal region sequence-specific DNA binding, transcriptional activator activity, RNA polymerase II core promoter proximal region sequence-specific binding activity	C3_04020C	ZCF16	Predicted Zn(II)2Cys6 transcription factor; mutants are viable; rat catheter biofilm induced	YJL089W	SIP4		C6 zinc cluster transcriptional activator; binds to the carbon source-responsive element (CSRE) of gluconeogenic genes; involved in the positive regulation of gluconeogenesis; regulated by Snf1p protein kinase; localized to the nucleus
	0.507675	CAGL0E01705g		Ortholog(s) have L-malate dehydrogenase activity, role in gluconeogenesis, protein import into peroxisome matrix and cytosol, nuclear periphery localization	CR_00540C	MDH1	Mitochondrial malate dehydrogenase; regulated by Mig1, Tup1, white-opaque switch, phagocytosis; induced in high iron; antigenic during murine and human infection; repressed in Spider biofilms by Bcr1, Tec1, Ndt80, Rob1, Brg1	YOL126C	MDH2	malate dehydrogenase MDH2	Cytoplasmic malate dehydrogenase; one of three isozymes that catalyze interconversion of malate and oxaloacetate; involved in the glyoxylate cycle and gluconeogenesis during growth on two-carbon compounds; interacts with Pck1p and Fbp1
	-0.511979	CAGL0K07436g		Ortholog(s) have DNA binding, tricarboxylate secondary active transmembrane transporter activity and role in alpha-ketoglutarate transport, mitochondrial citrate transport, mitochondrial genome maintenance	C6_00600C	YHM2	Predicted carrier protein; exports citrate from and imports oxoglutarate into the mitochondrion; alkaline induced; Spider biofilm repressed	YMR241W	YHM2		Citrate and oxoglutarate carrier protein; exports citrate from and imports oxoglutarate into the mitochondrion, causing net export of NADPH reducing equivalents; also associates with mt nucleoids and has a role in replication and segregation of the mt genome
	-0.526161	CAGL0L01485g		Putative protein of the ER membrane involved in hexose transporter secretion; gene is upregulated in azole-resistant strain	C1_00210C		Ortholog(s) have unfolded protein binding activity, role in protein folding, protein localization to cell surface and integral component of endoplasmic reticulum membrane, mitochondrial outer membrane localization	YML048W	GSF2	ECM6	Endoplasmic reticulum (ER) localized integral membrane protein; may promote secretion of certain hexose transporters, including Gal2p; involved in glucose-dependent repression
	-0.559329	CAGL0H02695g		Ortholog(s) have glycogenin glucosyltransferase activity and role in glycogen biosynthetic process				YKR058W	GLG1	glycogenin glucosyltransferase GLG1	Glycogenin glucosyltransferase; self-glucosylating initiator of glycogen synthesis, also glucosylates n-dodecyl-beta-D-maltoside; SWAT-GFP and mCherry fusion proteins localize to the cell periphery and vacuole respectively; similar to mammalian glycogenin; GLG1 has a paralog, GLG2, that arose from the whole genome duplication
	-0.574904	CAGL0L02079g		Ortholog(s) have tricarboxylate secondary active transmembrane transporter activity, role in mitochondrial citrate transport, transmembrane transport and mitochondrion, plasma membrane localization	C3_04270C	CTP1	Putative citrate transport protein; flucytosine induced; amphotericin B repressed, caspofungin repressed; Hap43p-induced gene	YBR291C	CTP1		Mitochondrial inner membrane citrate transporter; member of the mitochondrial carrier family
	-0.576413	CAGL0A04829g		Putative hexokinase isoenzyme 2; protein differentially expressed in azole resistant strain	C6_04580W	HXK1	N-acetylglucosamine (GlcNAc) kinase; involved in GlcNAc utilization; required for wild-type hyphal growth and mouse virulence; GlcNAc-induced transcript; induced by alpha pheromone in SpiderM medium	YFR053C	HXK1	hexokinase 1	Hexokinase isoenzyme 1; a cytosolic protein that catalyzes phosphorylation of glucose during glucose metabolism; expression is highest during growth on non-glucose carbon sources; glucose-induced repression involves hexokinase Hxk2p; HXK1 has a paralog, HXK2, that arose from the whole genome duplication
	-0.603935	CAGL0J01441g		Ortholog(s) have alcohol dehydrogenase (NAD) activity				YMR083W	ADH3	alcohol dehydrogenase ADH3	Mitochondrial alcohol dehydrogenase isozyme III; involved in the shuttling of mitochondrial NADH to the cytosol under anaerobic conditions and ethanol production
	-0.614353	CAGL0I07447g		Ortholog(s) have myo-inositol transmembrane transporter activity, role in carbohydrate import across plasma membrane, myo-inositol transport and Golgi apparatus, fungal-type vacuole membrane, plasma membrane localization	C2_04940C	ITR1	MFS inositol transporter; uptake of exogenous inositol; 12 transmembrane motifs; expressed in rich medium; fluconazole, caspofungin repressed; possibly essential (UAU1 method); flow model, rat catheter and Spider biofilm induced	YOL103W	ITR2	myo-inositol transporter ITR2|HRB612	Myo-inositol transporter; member of the sugar transporter superfamily; expressed constitutively; ITR2 has a paralog, ITR1, that arose from the whole genome duplication
	-0.699059	CAGL0K10626g		Ortholog(s) have glycogen (starch) synthase activity, role in glycogen biosynthetic process and mitochondrion localization	CR_00780C	GSY1	UDP glucose/starch glucosyltransferase; transcript repressed by yeast-hyphal switch, Efg1-regulated; strong oxidative stress induced; colony morphology-related regulation by Ssn6; stationary phase enriched; flow model biofilm induced	YFR015C	GSY1	glycogen (starch) synthase GSY1	Glycogen synthase; expression induced by glucose limitation, nitrogen starvation, environmental stress, and entry into stationary phase; GSY1 has a paralog, GSY2, that arose from the whole genome duplication; relocalizes from nucleus to cytoplasmic foci upon DNA replication stress
	-0.737394	CAGL0H02387g		Putative trehalose-6-phosphate synthase/phosphatase subunit; gene is upregulated in azole-resistant strain	C2_10690W	TPS3	Predicted trehalose-phosphate synthase regulatory subunit; regulated by Efg1; regulated by Tsa1, Tsa1B under H2O2 stress conditions; flow model biofilm induced (reports differ)	YMR261C	TPS3	trehalose 6-phosphate synthase/phosphatase complex subunit	Regulatory subunit of trehalose-6-phosphate synthase/phosphatase; involved in synthesis of storage carbohydrate trehalose; expression is induced by stress conditions and repressed by the Ras-cAMP pathway; TPS3 has a paralog, TSL1, that arose from the whole genome duplication
	-0.740085	CAGL0F08085g		Ortholog(s) have pyruvate transmembrane transporter activity, role in mitochondrial pyruvate transmembrane transport and mitochondrial membrane, plasma membrane localization	CR_08610W		Highly conserved subunit of mitochondrial pyruvate carrier; Hap43-repressed; Spider biofilm repressed	YGR243W	MPC3	mitochondrial pyruvate carrier|FMP43	Highly conserved subunit of the mitochondrial pyruvate carrier (MPC); expressed during growth on nonfermentable carbon sources, and heterodimerizes with Mpc1p to form the respiratory isoform of MPC; MPC localizes to the mitochondrial inner membrane and mediates pyruvate uptake; MPC3 paralog, MPC2, heterodimerizes with Mpc1p to form the fermentative MPC isoform; protein abundance increases in resp…
	-0.787937	CAGL0A02211g	HXT6/7	Ortholog(s) have glucose transmembrane transporter activity, pentose transmembrane transporter activity and mitochondrion, plasma membrane localization				YDR342C	HXT7	hexose transporter HXT7	High-affinity glucose transporter; member of the major facilitator superfamily, nearly identical to Hxt6p, expressed at high basal levels relative to other HXTs, expression repressed by high glucose levels; HXT7 has a paralog, HXT4, that arose from the whole genome duplication
	-0.869945	CAGL0H04037g		Ortholog(s) have heat shock protein binding, protein phosphatase regulator activity and role in glycogen metabolic process, meiotic nuclear division, mitotic spindle assembly checkpoint, response to heat	C7_00660W	GAC1	Putative regulatory subunit of ser/thr phosphoprotein phosphatase 1; fluconazole-induced; caspofungin repressed; transcript induced by Mnl1 under weak acid stress; regulated by Nrg1, Tup1; Spider and flow model biofilm induced	YOR178C	GAC1	protein phosphatase regulator GAC1	Regulatory subunit for Glc7p type-1 protein phosphatase (PP1); tethers Glc7p to Gsy2p glycogen synthase, binds Hsf1p heat shock transcription factor, required for induction of some HSF-regulated genes under heat shock; GAC1 has a paralog, PIG1, that arose from the whole genome duplication
	-0.892111	CAGL0M05687g		Ortholog(s) have NAD+ diphosphatase activity, role in NADH metabolic process and cytosol, nucleus, peroxisome localization	C6_02410W		Ortholog(s) have NAD+ diphosphatase activity, role in NADH metabolic process and cytosol, nucleus, peroxisome localization	YGL067W	NPY1	NAD(+) diphosphatase	NADH diphosphatase (pyrophosphatase); hydrolyzes the pyrophosphate linkage in NADH and related nucleotides; localizes to peroxisomes; nudix hydrolase family member
	-0.924068	CAGL0D00198g		Ortholog(s) have (R,R)-butanediol dehydrogenase activity, role in butanediol biosynthetic process and cytoplasm localization				YAL060W	BDH1	(R,R)-butanediol dehydrogenase|BDH	NAD-dependent (R,R)-butanediol dehydrogenase; catalyzes oxidation of (R,R)-2,3-butanediol to (3R)-acetoin, oxidation of meso-butanediol to (3S)-acetoin, and reduction of acetoin; enhances use of 2,3-butanediol as an aerobic carbon source
	-0.929546	CAGL0M03377g		Ortholog(s) have 1,4-alpha-glucan branching enzyme activity, role in glycogen biosynthetic process and cytoplasm localization	C6_03340C	GLC3	Putative 1,4-glucan branching enzyme; fluconazole-induced; colony morphology-related gene regulation by Ssn6; stationary phase enriched protein	YEL011W	GLC3	1,4-alpha-glucan branching enzyme|GHA1	Glycogen branching enzyme, involved in glycogen accumulation; green fluorescent protein (GFP)-fusion protein localizes to the cytoplasm in a punctate pattern; relocalizes from nucleus to cytoplasmic foci upon DNA replication stress; glycogen accumulation defect of the null mutant is functionally complemented by human GBE1, which is associated with glycogen storage disease
	-0.94484	CAGL0F04719g		Ortholog(s) have glycogen (starch) synthase activity, role in glycogen biosynthetic process and cytoplasm, nucleus localization				YLR258W	GSY2	glycogen (starch) synthase GSY2	Glycogen synthase; expression induced by glucose limitation, nitrogen starvation, heat shock, and stationary phase; activity regulated by cAMP-dependent, Snf1p and Pho85p kinases as well as by the Gac1p-Glc7p phosphatase; GSY2 has a paralog, GSY1, that arose from the whole genome duplication; relocalizes from cytoplasm to plasma membrane upon DNA replication stress
	-1.07967	CAGL0F00605g	GLK1	Aldohexose specific glucokinase				YDR516C	EMI2	putative glucokinase	Non-essential protein of unknown function; required for transcriptional induction of the early meiotic-specific transcription factor IME1; required for sporulation; expression regulated by glucose-repression transcription factors Mig1/2p; EMI2 has a paralog, GLK1, that arose from the whole genome duplication; protein abundance increases in response to DNA replication stress
Ion Homeostasis	1.11891	CAGL0D01265g	MT-I	Copper-binding metallothionein, involved in sequestration of metal ions; inducible by copper and silver; gene used for molecular typing of C. glabrata strain isolates
	1.09269	CAGL0H04851g		Ortholog(s) have protein serine/threonine phosphatase activity, role in cellular protein localization, cellular sodium ion homeostasis, protein dephosphorylation and cytoplasm, extrinsic component of plasma membrane, nucleus localization	CR_06420W	PPZ1	Protein phosphatase Z; fungal-specific type 1 family serine/threonine protein phosphatase involved in cation homeostasis and cell wall integrity	YML016C	PPZ1	salt homeostasis regulator	Serine/threonine protein phosphatase Z, isoform of Ppz2p; involved in regulation of potassium transport, which affects osmotic stability, cell cycle progression, and halotolerance
	1.00374	CAGL0M12320g		Ortholog(s) have FAD transmembrane transporter activity	CR_07100W	FLC2	Protein involved in heme uptake; putative FAD transporter, similar to S. cerevisiae Flc2p	YAL053W	FLC2	flavin adenine dinucleotide transporter FLC2|HUF2	Putative calcium channel involved in calcium release under hypotonic stress; required for uptake of FAD into endoplasmic reticulum; involved in cell wall maintenance; FLC2 has a paralog, YOR365C, that arose from the whole genome duplication
	0.789704	CAGL0M06457g		Ortholog(s) have calcium ion transmembrane transporter activity and role in Golgi calcium ion homeostasis, calcium ion transmembrane transport, hyphal growth	C2_04540C	GDT1	Predicted Golgi Ca2+/H+ exchanger, involved in regulation of calcium homeostasis	YBR187W	GDT1	putative ribosome biosynthesis protein GDT1	Calcium transporter localized to the cis- and medial-Golgi apparatus; required for protein glycosylation; GFP-fusion protein localizes to the vacuole; TMEM165, a human gene which causes Congenital Disorders of Glycosylation is orthologous and functionally complements the null allele; expression pattern and physical interactions suggest a possible role in ribosome biogenesis; expression reduced in…
	0.733	CAGL0C02893g		Ortholog(s) have protein serine/threonine kinase activity	C3_00550C	HRK1	Putative serine/threonine kinase; predicted role in cellular ion homeostasis; Spider biofilm repressed	YOR267C	HRK1	putative serine/threonine protein kinase HRK1	Protein kinase; implicated in activation of the plasma membrane H(+)-ATPase Pma1p in response to glucose metabolism; plays a role in ion homeostasis; protein abundance increases in response to DNA replication stress
	0.696432	CAGL0D03322g		Ortholog(s) have role in cellular zinc ion homeostasis and endoplasmic reticulum localization	C6_03800C		Putative membrane protein with a predicted role in zinc ion homeostasis; Hap43-induced; fluconazole-induced; rat catheter and Spider biofilm induced	YLR023C	IZH3		Membrane protein involved in zinc ion homeostasis; member of the four-protein IZH family, expression induced by zinc deficiency; deletion reduces sensitivity to elevated zinc and shortens lag phase, overexpression reduces Zap1p activity
	0.537483	CAGL0H08888g		Ortholog(s) have role in heme transport, sphingolipid biosynthetic process and cytoplasmic vesicle, endoplasmic reticulum, mitochondrion localization	C3_00980W	FLC1	Protein involved in heme uptake; putative FAD transporter, similar to S. cerevisiae Flc1; regulated by iron; macrophage-induced; mutant defective in filamentous growth; Spider biofilm induced	YGL139W	FLC3	putative flavin adenine dinucleotide transporter|HUF3	Putative FAD transporter, similar to Flc1p and Flc2p; localized to the ER; FLC3 has a paralog, FLC1, that arose from the whole genome duplication
	0.532359	CAGL0K02651g		Ortholog(s) have role in chloride transport and fungal-type vacuole localization	C6_01780C		Predicted chloride transporter; member of conserved Mcm1 regulon; Spider biofilm repressed	YHL008C	YHL008C		Putative protein of unknown function; may be involved in the uptake of chloride ions; does not appear to be involved in monocarboxylic acid transport; green fluorescent protein (GFP)-fusion protein localizes to the vacuole
	0.508407	CAGL0B02211g	CCH1	Putative calcium transporter; subunit of a plasma membrane gated channel involved in Ca2+ uptake; N-glycosylated integral membrane protein; required for viability upon prolonged fluconazole stress	C1_01100W	CCH1	Voltage-gated Ca2+ channel of the high affinity calcium uptake system; roles in thigmotropism, establishment of galvanotropism; transcript regulated by Nrg1 and Mig1; flow model biofilm repressed	YGR217W	CCH1		Voltage-gated high-affinity calcium channel; involved in calcium influx in response to some environmental stresses as well as exposure to mating pheromones; interacts and partially co-localizes with Mid1p; however, evidence suggests CCH1 is not required for Mid1p function
	-0.568067	CAGL0A03905g	HMX1	Ortholog(s) have heme oxygenase (decyclizing) activity and role in cellular iron ion homeostasis, heme catabolic process, response to carbon monoxide, response to oxidative stress	C1_00350C	HMX1	Heme oxygenase; utilization of hemin iron; transcript induced by heat, low iron, or hemin; repressed by Efg1; induced by low iron; upregulated by Rim101 at pH 8; Hap43-induced; Spider and flow model biofilm induced	YLR205C	HMX1		ER localized heme oxygenase; involved in heme degradation during iron starvation and in the oxidative stress response; expression is regulated by AFT1 and oxidative stress; relocates to the perinuclear region in the presence of oxidants
Mitochondrial Function	0.96949	CAGL0L05434g	SUN4	Ortholog(s) have role in fungal-type cell wall organization or biogenesis, mitochondrion organization and fungal-type cell wall, fungal-type vacuole localization				YJL116C	NCA3	SUN family protein NCA3	Protein involved in mitochondrion organization; functions with Nca2p to regulate mitochondrial expression of subunits 6 (Atp6p) and 8 (Atp8p) of the Fo-F1 ATP synthase; SWAT-GFP, seamless-GFP and mCherry fusion proteins localize to the vacuole; member of the SUN family; expression induced in cells treated with the mycotoxin patulin; NCA3 has a paralog, UTH1, that arose from the whole genome dupli…
	0.635837	CAGL0M02101g		Ortholog(s) have role in aerobic respiration and mitochondrion localization				YPL159C	PET20		Mitochondrial protein; required for respiratory growth under some conditions and for stability of the mitochondrial genome
	-0.517779	CAGL0L05280g		Ortholog(s) have holocytochrome-c synthase activity, role in cytochrome c-heme linkage and cytosol, mitochondrial intermembrane space, nucleus localization	C4_02130W	CYT2	Cytochrome c1 heme lyase; transcript regulated by Nrg1; induced in high iron	YKL087C	CYT2	cytochrome c1 heme lyase CYT2|CC1HL	Cytochrome c1 heme lyase; involved in maturation of cytochrome c1, which is a subunit of the mitochondrial ubiquinol-cytochrome-c reductase; links heme covalently to apocytochrome c1; human homolog HCCS can complement yeast cyt2 null mutant
	-0.536492	CAGL0K07315g		Ortholog(s) have role in cellular copper ion homeostasis, mitochondrial respiratory chain complex IV assembly and mitochondrial intermembrane space, nucleus localization	CR_10280W		Protein with a predicted role in cytochrome c oxidase assembly; rat catheter biofilm induced	YMR244C-A	COA6		Protein involved in cytochrome c oxidase (Complex IV) assembly; involved in delivery of copper to Complex IV; also required for efficient formation of respiratory supercomplexes comprised of Complexes III and IV; localizes to the mitochondrial intermembrane space; ortholog implicated in cardiac defects in zebrafish and human; transcription is induced in response to the DNA-damaging agent MMS; pro…
	-0.639183	CAGL0L08426g	SUE1	Ortholog(s) have role in protein catabolic process and mitochondrial envelope localization				YPR151C	SUE1		Protein required for degradation of unstable forms of cytochrome c; located in the mitochondria
	-1.694	CAGL0B01875g		Ortholog(s) have mitochondrial respiratory chain complex IV, mitochondrial respiratory chain supercomplex localization				YDR119W-A	COX26		Stabilizes or regulates formation of respiratory chain supercomplexes composed of Complex III (ubiquinol-cytochrome c reductase) and Complex IV (cytochrome c oxidase)
Stress Response
	1.2601	CAGL0K02145g		Ortholog(s) have sequence-specific DNA binding activity and role in cellular response to acetate, cellular response to drug, regulation of transcription from RNA polymerase II promoter in response to stress	CR_07450C	MNL1	Transcription factor; induces transcripts of stress response genes via SLE (STRE-like) elements; required for adaptation to weak acid stress; activates a subset of the genes that are repressed by Nrg1	YER130C	COM2		Transcription factor that binds IME1 Upstream Activation Signal (UAS)ru; COM2 transcription is regulated by Haa1p, Sok2p and Zap1p transcriptional activators; may bind the IME1 promoter under all growth conditions to negatively regulate its transcription in the absence of a positive regulator that binds more effectively; repressor activity may depend on phosphorylation by PKA; C. albicans homolog…
	1.12873	CAGL0I06644g		Putative GPI-linked cell wall protein				YER150W	SPI1		GPI-anchored cell wall protein involved in weak acid resistance; basal expression requires Msn2p/Msn4p; expression is induced under conditions of stress and during the diauxic shift; SPI1 has a paralog, SED1, that arose from the whole genome duplication
	1.12548	CAGL0I09702g		Ortholog(s) have riboflavin transporter activity, role in riboflavin transport and plasma membrane localization				YOR306C	MCH5		Plasma membrane riboflavin transporter; facilitates the uptake of vitamin B2; required for FAD-dependent processes; sequence similarity to mammalian monocarboxylate permeases, however mutants are not deficient in monocarboxylate transport
	1.0235	CAGL0K00715g	RTA1	Putative protein involved in 7-aminocholesterol resistance; gene is upregulated in azole-resistant strain				YGR213C	RTA1		Protein involved in 7-aminocholesterol resistance; has seven potential membrane-spanning regions; expression is induced under both low-heme and low-oxygen conditions; member of the fungal lipid-translocating exporter (LTE) family of protein; RTA1 has a paralog, YLR046C, that arose from the whole genome duplication
	0.986854	CAGL0G01474g		Ortholog(s) have role in cellular response to methylmercury and cytoplasm, nucleus localization	C2_05810W		Ortholog(s) have role in cellular response to methylmercury and cytoplasm, nucleus localization	YNL042W	BOP3		Protein of unknown function; potential Cdc28p substrate; overproduction confers resistance to methylmercury
	0.815408	CAGL0H10076g		Ortholog(s) have cellular bud, endoplasmic reticulum, mitochondrion, plasma membrane localization				YBR054W	YRO2		Protein with a putative role in response to acid stress; null mutant is sensitive to acetic acid; transcription is regulated by Haa1p and induced in the presence of acetic acid; protein observed in plasma membrane foci in the presence of acetic acid; the authentic, non-tagged protein is detected in a phosphorylated state in highly purified mitochondria in high-throughput studies
	0.811901	CAGL0M07293g		Putative ABC transporter of weak organic acids; gene is downregulated in azole-resistant strain
	0.790436	CAGL0K04169g		Ortholog(s) have MAP kinase activity, transcription factor binding activity				YGR040W	KSS1	mitogen-activated serine/threonine-protein kinase KSS1	Mitogen-activated protein kinase (MAPK); involved in signal transduction pathways that control filamentous growth and pheromone response; regulates septum assembly, and may directly phosphorylate Bni4p; the KSS1 gene is nonfunctional in S288C strains and functional in W303 strains
	0.766638	CAGL0G08844g		Ortholog(s) have sequence-specific DNA binding activity	CR_02560C	ASG1	Gal4p family zinc-finger transcription factor with similarity to S. cerevisiae Asg1p	YIL130W	ASG1		Zinc cluster protein proposed to be a transcriptional regulator; regulator involved in the stress response; null mutants have a respiratory deficiency, calcofluor white sensitivity and slightly increased cycloheximide resistance
	0.74886	CAGL0E03762g		Ortholog(s) have sequence-specific DNA binding, transcriptional repressor activity, RNA polymerase II core promoter proximal region sequence-specific binding activity	C1_14340C	RIM101	Transcription factor; alkaline pH response; required for alkaline-induced hyphal growth; role in virulence in mice; activated by C-terminal proteolytic cleavage; mediates both positive and negative regulation; Spider biofilm induced	YHL027W	RIM101	alkaline-responsive transcriptional regulator RIM101|RIM1	Cys2His2 zinc-finger transcriptional repressor; involved in alkaline responsive gene repression as part of adaptation to alkaline conditions; involved in cell wall assembly; required for alkaline pH-stimulated haploid invasive growth and sporulation; activated by alkaline-dependent proteolytic processing which results in removal of the C-terminal tail; similar to A. nidulans PacC
	0.746615	CAGL0F03003g		Ortholog(s) have osmosensor activity and role in (1->3)-beta-D-glucan biosynthetic process, cellular bud site selection, fungal-type cell wall organization, hyperosmotic response, osmosensory signaling pathway via Sho1 osmosensor				YDR420W	HKR1		Mucin family member that functions as an osmosensor in the HOG pathway; large, highly glycosylated protein that functions redundantly with Msb2p in Sho1p-mediated osmostresss induction of the HOG signaling pathway; cytoplasmic domain interacts with Ahk1p a scaffold protein that prevents cross talk with the Kss1p MAPK of the filamentous growth pathway; mutant displays defects in beta-1,3 glucan sy…
	0.726735	CAGL0I01166g	TRR1	Thioredoxin reductase (NADPH)				YHR106W	TRR2	thioredoxin-disulfide reductase TRR2	Mitochondrial thioredoxin reductase; involved in protection against oxidative stress, required with Glr1p to maintain the redox state of Trx3p; contains active-site motif (CAVC) present in prokaryotic orthologs; binds NADPH and FAD; TRR2 has a paralog, TRR1, that arose from the whole genome duplication
	0.667451	CAGL0J04158g	RCN2	Regulator of calcineurin; regulated by the calcineurin-Crz1p pathway; acts as a feedback regulator of calcineurin-dependent signaling	C7_01700W		Regulator of calcineurin; regulated by calcineurin-Crz1 pathway; feedback regulator of calcineurin-dependent signaling; Hap43-repressed; induced by ketoconazole, hypoxia, during growth in the mouse cecum; Spider biofilm induced	YOR220W	RCN2	WSP1	Protein of unknown function; green fluorescent protein (GFP)-fusion protein localizes to the cytoplasm; phosphorylated in response to alpha factor; protein abundance increases in response to DNA replication stress
	0.667357	CAGL0L02827g		Ortholog(s) have protein tyrosine phosphatase activity	C4_03890W	PTP2	Predicted protein tyrosine phosphatase; involved in regulation of MAP kinase Hog1 activity; induced by Mnl1 under weak acid stress; rat catheter and Spider biofilm induced	YOR208W	PTP2	tyrosine protein phosphatase PTP2	Nuclear phosphotyrosine-specific phosphatase involved in osmosensing; involved in the inactivation of mitogen-activated protein kinase (MAPK) during osmolarity sensing; dephosporylates Hog1p MAPK and regulates its localization; with Msg5p co-regulates the calcium signaling pathway
	0.658135	CAGL0C03267g	FPS1	Glycerol transporter; involved in flucytosine resistance; double fps1/fps2 mutant accumulates glycerol, has constitutive cell wall stress, is hypersensitive to caspofungin in vitro and in vivo				YLL043W	FPS1		Aquaglyceroporin, plasma membrane channel; involved in efflux of glycerol and xylitol, and in uptake of acetic acid, arsenite, and antimonite; key factor in maintaining redox balance by mediating passive diffusion of glycerol; phosphorylated by Hog1p MAPK under acetate stress; deletion improves xylose fermentation; regulated by Rgc1p and Ask10p, which are regulated by Hog1p phosphorylation under …
	0.653957	CAGL0K06259g	TSA1	Thiol-specific antioxidant protein; predicted thioredoxin peroxidase involved in oxidative stress response; protein abundance decreased in ace2 mutant cells				YDR453C	TSA2	thioredoxin peroxidase TSA2|cTPxII	Stress inducible cytoplasmic thioredoxin peroxidase; cooperates with Tsa1p in the removal of reactive oxygen, nitrogen and sulfur species using thioredoxin as hydrogen donor; deletion enhances the mutator phenotype of tsa1 mutants; protein abundance increases in response to DNA replication stress; TSA2 has a paralog, TSA1, that arose from the whole genome duplication
	0.590616	CAGL0M14047g		Putative NADPH-dependent cinnamyl alcohol dehydrogenase; gene is upregulated in azole-resistant strain				YMR318C	ADH6	NADP-dependent alcohol dehydrogenase|ADHVI	NADPH-dependent medium chain alcohol dehydrogenase; has broad substrate specificity; member of the cinnamyl family of alcohol dehydrogenases; may be involved in fusel alcohol synthesis or in aldehyde tolerance; protein abundance increases in response to DNA replication stress
	0.573328	CAGL0M06831g	CRZ1	Transcription factor; downstream component of the calcineurin signaling pathway	C3_05780C	CRZ1	Calcineurin-regulated C2H2 transcription factor; role in maintenance of membrane integrity, azole tolerance; not required for mouse virulence; repressed by low iron; regulates Ca++ influx during alkaline pH response; Spider biofilm induced	YNL027W	CRZ1	DNA-binding transcription factor CRZ1|TCN1|HAL8	Transcription factor, activates transcription of stress response genes; nuclear localization is positively regulated by calcineurin-mediated dephosphorylation; rapidly localizes to the nucleus under blue light stress; can be activated in stochastic pulses of nuclear localization in response to calcium
	0.568383	CAGL0I04510g		Ortholog(s) have cellular bud membrane, mating projection membrane localization	C5_03960W		Putative plasma membrane protein; in S. cerevisiae it is localized to the cell bud and mating projection membrane; repressed by alpha pheromone in SpiderM medium	YBR016W	YBR016W		Tail-anchored plasma membrane protein with a conserved CYSTM module; predicted to be palmitoylated; has similarity to hydrophilins, which are involved in the adaptive response to hyperosmotic conditions; YBR016W has a paralog, YDL012C, that arose from the whole genome duplication
	0.55503	CAGL0F08745g		Ortholog(s) have role in cellular response to desiccation and cytoplasm localization				YGR008C	STF2	ATPase-stabilizing factor family protein	Protein involved in resistance to desiccation stress; Stf2p exhibits antioxidant properties, and its overexpression prevents ROS accumulation and apoptosis; binds to F0 sector of mitochondrial F1F0 ATPase in vitro and may modulate the inhibitory action of Inh1p and Stf1p; protein abundance increases in response to DNA replication stress; STF2 has a paralog, TMA10, that arose from the whole genome…
	0.508226	CAGL0G02893g		Ortholog(s) have NADH kinase activity, role in NADP biosynthetic process, cellular response to oxidative stress and mitochondrial matrix localization	C3_07010W	POS5	Protein similar to S. cerevisiae Pos5p, a mitochondrial NADH kinase involved in the oxidative stress response; planktonic growth-induced gene; likely to be essential for growth, based on an insertional mutagenesis strategy	YPL188W	POS5	NADH kinase	Mitochondrial NADH kinase; phosphorylates NADH; also phosphorylates NAD(+) with lower specificity; required for the response to oxidative stress
	0.507746	CAGL0I05934g		Ortholog(s) have role in cellular response to water deprivation and cytoplasm localization				YJL144W	YJL144W		Cytoplasmic hydrophilin essential in desiccation-rehydration process; expression induced by osmotic stress, starvation and during stationary phase; protein abundance increases in response to DNA replication stress
	-0.50436	CAGL0H05137g		Ortholog(s) have aldehyde dehydrogenase [NAD(P)+] activity, role in NADPH regeneration, acetate biosynthetic process, response to salt stress and cytosol, mitochondrion localization				YPL061W	ALD6	aldehyde dehydrogenase (NADP(+)) ALD6|ALD1	Cytosolic aldehyde dehydrogenase; activated by Mg2+ and utilizes NADP+ as the preferred coenzyme; required for conversion of acetaldehyde to acetate; constitutively expressed; locates to the mitochondrial outer surface upon oxidative stress
	-0.509069	CAGL0G00946g		Has domain(s) with predicted thiol oxidase activity and role in oxidation-reduction process
	-0.545088	CAGL0G03883g		Ortholog(s) have ADP binding, ATP binding, ATPase activity, coupled, chaperone binding, misfolded protein binding, unfolded protein binding activity	CR_08250C	HSP104	Heat-shock protein; roles in biofilm and virulence; complements chaperone, prion activity in S. cerevisiae; guanidine-insensitive; heat shock/stress induced; repressed in farnesol-treated biofilm; sumoylation target; Spider biofilm induced	YLL026W	HSP104	chaperone ATPase HSP104	Disaggregase; heat shock protein that cooperates with Ydj1p (Hsp40) and Ssa1p (Hsp70) to refold and reactivate previously denatured, aggregated proteins; responsive to stresses including: heat, ethanol, and sodium arsenite; involved in [PSI+] propagation; protein becomes more abundant and forms cytoplasmic foci in response to DNA replication stress; potentiated Hsp104p variants decrease TDP-43 pr…
	-0.559517	CAGL0I02024g	OYE2	Putative NADPH dehydrogenase; protein abundance increased in ace2 mutant cells
	-0.617104	CAGL0J06028g	MEP2	Ortholog(s) have high-affinity secondary active ammonium transmembrane transporter activity, methylammonium transmembrane transporter activity	C4_00430W	MEP2	Ammonium permease and regulator of nitrogen starvation-induced filamentation; 11 predicted transmembrane regions; in low nitrogen cytoplasmic C-terminus activates Ras/cAMP and MAPK signal transduction pathways to induce filamentation	YNL142W	MEP2	ammonium permease MEP2	Ammonium permease involved in regulation of pseudohyphal growth; belongs to a ubiquitous family of cytoplasmic membrane proteins that transport only ammonium (NH4+); expression is under the nitrogen catabolite repression regulation
	-0.628762	CAGL0L01309g		Ortholog(s) have damaged DNA binding, peptide-N4-(N-acetyl-beta-glucosaminyl)asparagine amidase activity, proteasome binding, protein binding, bridging, ubiquitin binding activity	C2_01850W	RAD23	S. cerevisiae Rad23 ortholog; binds damaged DNA; Spider biofilm repressed	YEL037C	RAD23		Protein with ubiquitin-like N terminus; subunit of Nuclear Excision Repair Factor 2 (NEF2) with Rad4p that binds damaged DNA; enhances protein deglycosylation activity of Png1p; also involved, with Rad4p, in ubiquitylated protein turnover; Rad4p-Rad23p heterodimer binds to promoters of DNA damage response genes to repress their transcription in the absence of DNA damage
	-1.03716	CAGL0I06809g		Ortholog(s) have DNA-3-methyladenine glycosylase activity, damaged DNA binding activity, role in DNA dealkylation involved in DNA repair, base-excision repair, AP site formation and cytoplasm, nucleus localization	C2_08420W		Ortholog(s) have DNA-3-methyladenine glycosylase activity, damaged DNA binding activity, role in DNA dealkylation involved in DNA repair, base-excision repair, AP site formation and cytoplasm, nucleus localization	YER142C	MAG1	MMS5	3-methyl-adenine DNA glycosylase; involved in protecting DNA against alkylating agents; initiates base excision repair by removing damaged bases to create abasic sites that are subsequently repaired; protein abundance increases in response to DNA replication stress
Cytoskeleton/Cell Cycle	1.56034	CAGL0E05456g		Ortholog(s) have role in ascospore formation, positive regulation of transcription from RNA polymerase II promoter	C2_09880C		Putative protein of unknown function; Plc1-regulated; transcript induced by Mnl1 under weak acid stress; flow model, rat catheter, Spider biofilm induced	YOR338W	YOR338W		Putative protein of unknown function; YOR338W transcription is regulated by Azf1p and its transcript is a specific target of the G protein effector Scp160p; identified as being required for sporulation in a high-throughput mutant screen; YOR338W has a paralog, FUN19, that arose from the whole genome duplication
	1.39117	CAGL0G08866g		Ortholog(s) have DNA replication origin binding, RNA polymerase II core promoter proximal region sequence-specific DNA binding, centromeric DNA binding and chromatin binding, more	C3_00670C	FKH2	Forkhead transcription factor; morphogenesis regulator; required for wild-type hyphal transcription, cell separation, and for virulence in cell culture; mutant lacks true hyphae, is constitutively pseudohyphal; upregulated in RHE model	YIL131C	FKH1	forkhead family transcription factor FKH1	Forkhead family transcription factor; rate-limiting replication origin activator; evolutionarily conserved lifespan regulator; binds multiple chromosomal elements with distinct specificities, cell cycle dynamics; regulates transcription elongation, chromatin silencing at mating loci, expression of G2/M phase genes; facilitates clustering, activation of early-firing replication origins; binds HML …
	1.2309	CAGL0K04455g		Ortholog(s) have role in ascospore formation and ascospore wall, cytosol, prospore membrane, septin complex localization	C2_02070W	SPR3	Septin; mutant has no obvious phenotype	YGR059W	SPR3	septin SPR3	Sporulation-specific homolog of the CDC3/10/11/12 family of genes; septin protein involved in sporulation; regulated by ABFI; the yeast CDC3/10/11/12 family is a family of bud neck microfilament genes
	0.998813	CAGL0G04433g		Ortholog(s) have endoplasmic reticulum localization	C7_01940C		Pheromone-regulated protein (Prm10) of S. cerevisiae; colony morphology-related gene regulation by Ssn6; induced by Mnl1 under weak acid stress; possibly essential gene, disruptants not obtained by UAU1 method; Spider biofilm induced	YJL108C	PRM10	pheromone-regulated protein PRM10	Pheromone-regulated protein; proposed to be involved in mating; predicted to have 5 transmembrane segments; induced by treatment with 8-methoxypsoralen and UVA irradiation
	0.967625	CAGL0G05544g		Ortholog(s) have role in cell morphogenesis involved in conjugation with cellular fusion and cell surface, fungal-type cell wall, mating projection, plasma membrane localization	C2_09130C	IFF6	Putative GPI-anchored adhesin-like protein; opaque-specific transcript; macrophage-induced gene; Hap43-repressed gene; Spider biofilm induced	YDL223C	HBT1		Shmoo tip protein, substrate of Hub1p ubiquitin-like protein; mutants are defective for mating projection formation, thereby implicating Hbt1p in polarized cell morphogenesis; HBT1 has a paralog, YNL195C, that arose from the whole genome duplication
	0.846585	CAGL0I07249g		Putative GTPase-activating protein involved in cell wall and cytoskeleton homeostasis; gene is upregulated in azole-resistant strain				YOR134W	BAG7		Rho GTPase activating protein (RhoGAP); stimulates the intrinsic GTPase activity of Rho1p, which plays a bud growth by regulating actin cytoskeleton organization and cell wall biosynthesis, resulting in the downregulation of Rho1p; structurally and functionally related to Sac7p; BAG7 has a paralog, SAC7, that arose from the whole genome duplication
	0.788829	CAGL0K04433g		Ortholog(s) have calcium ion binding, zinc ion binding activity, role in axial cellular bud site selection, bipolar cellular bud site selection, regulation of COPII vesicle coating and cellular bud neck, cytosol, nucleus localization	C2_08020C		Ortholog(s) have calcium ion binding, zinc ion binding activity, role in axial cellular bud site selection, bipolar cellular bud site selection, regulation of COPII vesicle coating and cellular bud neck, cytosol, nucleus localization	YGR058W	PEF1		Penta-EF-hand protein; required for polar bud growth and cell wall abscission; binds calcium and zinc with different affinity; localizes to bud site in G1, bud neck in G2; binds to Sec31p and modulates COPII coat assembly
	0.690677	CAGL0C02827g		Ortholog(s) have cellular bud neck, cytoplasm, nucleus localization				YOR264W	DSE3		Daughter cell-specific protein, may help establish daughter fate; relocalizes from bud neck to cytoplasm upon DNA replication stress
	0.664517	CAGL0K07590g	MYO3	Putative myosin				YKL129C	MYO3	myosin 3	One of two type I myosins; localizes to actin cortical patches; deletion of MYO3 has little effect on growth, but myo3 myo5 double deletion causes severe defects in growth and actin cytoskeleton organization; MYO3 has a paralog, MYO5, that arose from the whole genome duplication
	0.644781	CAGL0K04257g	RME1	Ortholog(s) have RNA polymerase II core promoter proximal region sequence-specific DNA binding, RNA polymerase II transcription factor activity, sequence-specific DNA binding activity	C1_07330W	RME1	Zinc finger protein; controls meiosis in S. cerevisae; white-specific transcript; upregulation correlates with clinical development of fluconazole resistance; Upc2-regulated in hypoxia; flow model biofilm induced; Spider biofilm repressed	YGR044C	RME1	CSP1	Zinc finger protein involved in control of meiosis; prevents meiosis by repressing IME1 expression and promotes mitosis by activating CLN2 expression; directly repressed by a1-alpha2 regulator; mediates cell type control of sporulation; relocalizes from nucleus to cytoplasm upon DNA replication stress
	0.605558	CAGL0M02167g		Ortholog(s) have fungal-type vacuole localization				YPL156C	PRM4	pheromone-regulated protein PRM4	Pheromone-regulated protein proposed to be involved in mating; predicted to have 1 transmembrane segment; transcriptionally regulated by Ste12p during mating and by Cat8p during the diauxic shift
	0.591423	CAGL0K04191g		Ortholog(s) have role in cellular bud site selection and cellular bud neck, plasma membrane localization				YGR041W	BUD9		Protein involved in bud-site selection; mutant has increased aneuploidy tolerance; diploid mutants display a unipolar budding pattern instead of the wild-type bipolar pattern, and bud at the distal pole; BUD9 has a paralog, BUD8, that arose from the whole genome duplication
	0.588647	CAGL0K02277g		Ortholog(s) have role in cell adhesion involved in single-species biofilm formation, cell separation after cytokinesis, cell wall organization and cellular response to glucose starvation, more	C2_08490W	DSE1	Essential cell wall protein involved in cell wall integrity and rigidity; periodic mRNA expression peaks at M/G1 phase; Ace2p-induced; required for virulence in a mouse model of infection	YER124C	DSE1		Daughter cell-specific protein; may regulate cross-talk between the mating and filamentation pathways; deletion affects cell separation after division and sensitivity to alpha-factor and drugs affecting the cell wall; relocalizes from bud neck to cytoplasm upon DNA replication stress
	0.56829	CAGL0M01628g	SAC7	Ortholog(s) have GTPase activator activity	C7_00080C	SAC7	Putative GTPase activating protein (GAP) for Rho1; repressed upon adherence to polystyrene; macrophage/pseudohyphal-repressed; transcript is upregulated in RHE model of oral candidiasis and in clinical oral candidiasis	YDR389W	SAC7		GTPase activating protein (GAP) for Rho1p; regulator of a Tor2p-mediated, Rho1p GTPase switch that controls organization of the actin cytoskeleton; negative regulator of the RHO1-PKC1-MAPK cell integrity (CWI) and membrane fluidity homeostasis signaling pathways; potential Cdc28p substrate; SAC7 has a paralog, BAG7, that arose from the whole genome duplication
	0.564144	CAGL0G09515g		Ortholog(s) have glucan exo-1,3-beta-glucosidase activity, role in ascospore formation and ascospore wall, fungal-type vacuole, prospore membrane localization				YOR190W	SPR1	glucan 1,3-beta-glucosidase|SSG1	Sporulation-specific exo-1,3-beta-glucanase; contributes to ascospore thermoresistance; SPR1 has a paralog, EXG1, that arose from the whole genome duplication
	0.535544	CAGL0D02530g	EGT2	Putative endoglucanase; glycoside hydrolase; predicted GPI-anchor
	0.532751	CAGL0M06765g		Ortholog(s) have role in actin filament organization, endocytosis and cytosol, nucleus localization	CR_06830C	SIW14	Putative protein phosphatase of the PTP family (tyrosine-specific), similar to S. cerevisiae Siw14p; mutant shows virulence defect; Hap43p-repressed gene	YNL032W	SIW14	putative tyrosine protein phosphatase SIW14|OCA3	Tyrosine phosphatase involved in actin organization and endocytosis; localized to the cytoplasm
	0.519134	CAGL0F09075g		Ortholog(s) have protein serine/threonine kinase activity	C2_03940C	SCH9	Protein kinase; involved in growth control, cell size, resistance to rapamycin, cations, chlamydospore formation, filamentous growth under some conditions, and virulence; prevents hyphal growth in hypoxia at high CO2; Spider biofilm induced	YHR205W	SCH9	serine/threonine protein kinase SCH9|HRM2|KOM1	AGC family protein kinase; functional ortholog of mammalian S6 kinase; phosphorylated by Tor1p and required for TORC1-mediated regulation of ribosome biogenesis, translation initiation, and entry into G0 phase; involved in transactivation of osmostress-responsive genes; regulates G1 progression, cAPK activity and nitrogen activation of the FGM pathway; integrates nutrient signals and stress signa…
	0.516029	CAGL0K12892g		Ortholog(s) have GTPase activator activity and role in establishment or maintenance of actin cytoskeleton polarity, positive regulation of GTPase activity, small GTPase mediated signal transduction	CR_07190W		Ortholog(s) have GTPase activator activity and role in establishment or maintenance of actin cytoskeleton polarity, positive regulation of GTPase activity, small GTPase mediated signal transduction	YFL047W	RGD2		GTPase-activating protein (RhoGAP) for Cdc42p and Rho5p; relocalizes from bud neck to cytoplasm upon DNA replication stress
	-0.508944	CAGL0G08668g		Ortholog(s) have role in fungal-type cell wall organization and endoplasmic reticulum, fungal-type cell wall localization				YIL123W	SIM1	putative glucosidase SIM1	Protein of the SUN family (Sim1p, Uth1p, Nca3p, Sun4p); may participate in DNA replication; promoter contains SCB regulation box at -300 bp indicating that expression may be cell cycle-regulated; SIM1 has a paralog, SUN4, that arose from the whole genome duplication
	-0.510364	CAGL0F05885g		Ortholog(s) have cytoskeletal protein binding activity	C4_00370W	HOF1	Ortholog of S. cerevisiae Hof1; a protein localized to the bud neck and required for cytokinesis in S. cerevisiae; periodic mRNA expression, peak at cell-cycle G2/M phase; mutant is viable	YMR032W	HOF1	formin-binding protein HOF1|CYK2	Protein that regulates actin cytoskeleton organization; required for cytokinesis, actin cable organization, and secretory vesicle trafficking; localized to bud neck; phosphorylated by Dbf2p; regulates actomyosin ring dynamics and septin localization; contains an SH3 domain; N terminus controls cell size and levels of actin cables, while C terminus controls actin cable organization via direct regu…
	-0.519701	CAGL0H09438g		Ortholog(s) have ATPase activator activity, cytoskeletal adaptor activity, microtubule plus-end binding, protein homodimerization activity, structural constituent of cytoskeleton activity	C1_11250W		Microtubule-binding protein of the cortical microtubule; delays exit from mitosis when the spindle is abnormally oriented; Spider biofilm repressed	YER016W	BIM1	microtubule-binding protein BIM1|EB1|YEB1	Microtubule plus end-tracking protein; together with Kar9p makes up the cortical microtubule capture site and delays the exit from mitosis when the spindle is oriented abnormally; homolog of human end binding protein 1 (EB1)
	-0.533641	CAGL0I05764g		Ortholog(s) have repressing transcription factor binding, transcription factor activity, transcription factor binding activity and role in negative regulation of transcription involved in G1/S transition of mitotic cell cycle				YNR009W	NRM1		Transcriptional co-repressor of MBF-regulated gene expression; Nrm1p associates stably with promoters via MCB binding factor (MBF) to repress transcription upon exit from G1 phase
	-0.544657	CAGL0G03047g		Ortholog(s) have protein kinase activity involved in regulation of protein localization to cell division site involved in cytokinesis, protein serine/threonine kinase activity	C2_06670C	DBF2	Essential serine/threonine protein kinase involved in mitotic spindle formation and cytokinesis; required for septum formation, exit from mitosis, and normal hyphal morphogenesis; virulence-group-correlated expression	YGR092W	DBF2	serine/threonine-protein kinase DBF2	Ser/Thr kinase involved in transcription and stress response; functions as part of a network of genes in exit from mitosis; localization is cell cycle regulated; activated by Cdc15p during the exit from mitosis; also plays a role in regulating the stability of SWI5 and CLB2 mRNAs; phosphorylates Chs2p to regulate primary septum formation and Hof1p to regulate cytokinesis; DBF2 has a paralog, DBF2…
	-0.553417	CAGL0L03223g		Putative component of the spindle pole complex; gene is upregulated in azole-resistant strain				YKR037C	SPC34		Essential subunit of the Dam1 complex (aka DASH complex); complex couples kinetochores to the force produced by MT depolymerization thereby aiding in chromosome segregation; also localized to nuclear side of spindle pole body
	-0.561478	CAGL0L10648g		Ortholog(s) have cyclin-dependent protein serine/threonine kinase regulator activity, role in regulation of cyclin-dependent protein serine/threonine kinase activity and cytoplasm, nucleus localization				YMR199W	CLN1	cyclin CLN1	G1 cyclin involved in regulation of the cell cycle; activates Cdc28p kinase to promote the G1 to S phase transition; late G1 specific expression depends on transcription factor complexes, MBF (Swi6p-Mbp1p) and SBF (Swi6p-Swi4p); CLN1 has a paralog, CLN2, that arose from the whole genome duplication; cell cycle arrest phenotype of the cln1 cln2 cln3 triple null mutant is complemented by any of hum…
	-0.586288	CAGL0I06710g		Ortholog(s) have role in double-strand break repair, establishment of protein localization to chromatin, mitotic chromosome condensation, mitotic sister chromatid cohesion, rDNA condensation				YER147C	SCC4	cohesin-loading factor complex subunit SCC4	Subunit of cohesin loading factor (Scc2p-Scc4p); complex is required for the loading of cohesin complexes onto chromosomes; involved in establishing sister chromatid cohesion during double-strand break repair via phosphorylated histone H2AX
	-0.609559	CAGL0J04950g		Ortholog(s) have role in mitotic recombination and cell periphery, cellular bud, fungal-type vacuole localization				YJL051W	IRC8		Bud tip localized protein of unknown function; mRNA is targeted to the bud by a She2p dependent transport system; mRNA is cell cycle regulated via Fkh2p, peaking in G2/M phase; null mutant displays increased levels of spontaneous Rad52p foc
	-0.647897	CAGL0K08602g		Ortholog(s) have DNA replication origin binding, single-stranded DNA binding activity	CR_03340C		Ortholog(s) have DNA replication origin binding, single-stranded DNA binding activity	YKL108W	SLD2	DRC1	Single-stranded DNA origin-binding and annealing protein; required for initiation of DNA replication; phosphorylated in S phase by cyclin-dependent kinases (Cdks), promoting origin binding, DNA replication and Dpb11p complex formation; component of the preloading complex; binds the Mcm2-7p complex to prevent inappropriate Mcm2-7p interaction with the GINS complex in G1; required for S phase check…
	-0.705026	CAGL0J09350g	CDC48	Putative microsomal protein of CDC48/PAS1/SEC18 family of ATPases	C1_10790W	CDC48	Putative microsomal ATPase; plasma membrane-localized; regulated by Gcn2 and Gcn4; induced by amino acid starvation (3-AT); macrophage/pseudohyphal-repressed; protein levels decrease in stationary phase yeast; Spider biofilm repressed	YDL126C	CDC48	AAA family ATPase CDC48	AAA ATPase; subunit of polyUb-selective segregase complex involved in ERAD, INM-associated degradation (INMAD), mitotic spindle disassembly, macroautophagy, PMN, ribosome-associated degradation, ribophagy, homotypic ER membrane fusion, SCF complex disassembly, cell wall integrity during heat stress, and telomerase regulation; mobilizes membrane-anchored transcription factors by regulated Ub/prote…
	-0.739187	CAGL0B00308g		Ortholog(s) have protein anchor activity, role in vacuole inheritance and Myo2p-Vac17p-Vac8p transport complex, fungal-type vacuole membrane localization				YCL063W	VAC17	YCL062W	Phosphoprotein involved in vacuole inheritance; degraded in late M phase of the cell cycle; acts as a vacuole-specific receptor for myosin Myo2p; involved in regulation of asymmetric inheritance of aggregated/misfolded proteins and age reset
	-1.17031	CAGL0G02739g		Ortholog(s) have RNA polymerase II transcription factor activity, sequence-specific DNA binding, sequence-specific DNA binding activity	C2_05860C		Putative Xbp1 transcriptional repressor; binds to cyclin gene promoters in S. cerevisiae; Hap43-repressed; possibly essential, disruptants not obtained by UAU1 method	YIL101C	XBP1		Transcriptional repressor; binds promoter sequences of cyclin genes, CYS3, and SMF2; not expressed during log phase of growth, but induced by stress or starvation during mitosis, and late in meiosis; represses 15% of all yeast genes as cells transition to quiescence; important for maintaining G1 arrest and for longevity of quiescent cells; member of Swi4p/Mbp1p family; phosphorylated by Cdc28p; r…
	-1.44673	CAGL0K00605g		Ortholog(s) have ATP binding, ATPase activity, DNA replication origin binding, GTP binding, GTPase activity, chromatin binding, protein serine/threonine kinase activity	C1_12220W	CDC6	Putative ATP-binding protein with a predicted role in DNA replication; member of conserved Mcm1p regulon; periodic mRNA expression, peak at cell-cycle M/G1 phase	YJL194W	CDC6	AAA family ATPase CDC6	Essential ATP-binding protein required for DNA replication; component of the pre-replicative complex (pre-RC) which requires ORC to associate with chromatin and is in turn required for Mcm2-7p DNA association; homologous to S. pombe Cdc18p; relocalizes from nucleus to cytoplasm upon DNA replication stress; degraded in response to plasma membrane stress
Intracellular Traffic	0.673381	CAGL0A00539g		Ortholog(s) have role in CVT pathway, intra-Golgi vesicle-mediated transport and Golgi transport complex, cytosol, mitochondrion localization	C3_00610W		Putative conserved oligomeric Golgi complex subunit; decreased transcription is observed upon fluphenazine treatment	YGL005C	COG7	Golgi transport complex subunit COG7|COD5	Component of the conserved oligomeric Golgi complex; a cytosolic tethering complex (Cog1p through Cog8p) that functions in protein trafficking to mediate fusion of transport vesicles to Golgi compartments
	0.508997	CAGL0K05291g	SRO7	Ortholog(s) have Rab GTPase binding, SNARE binding activity and role in Golgi to plasma membrane transport, establishment of cell polarity, exocytosis, small GTPase mediated signal transduction				YPR032W	SRO7	Rab GTPase-binding protein SRO7|SOP1|SNI1	Effector of Rab GTPase Sec4p; forms a complex with Sec4p and t-SNARE Sec9p; involved in exocytosis and docking and fusion of post-Golgi vesicles with plasma membrane; regulates cell proliferation and colony development via the Rho1-Tor1 pathway; homolog of Drosophila lgl tumor suppressor; SRO7 has a paralog, SRO77, that arose from the whole genome duplication
	-0.557317	CAGL0I06787g		Ortholog(s) have SNARE binding, polyubiquitin binding activity, role in protein secretion, ubiquitin-dependent protein catabolic process, vesicle-mediated transport and plasma membrane localization	C1_14420W	DDI1	Putative DNA damage inducible v-SNARE binding protein; macrophage/pseudohyphal-repressed	YER143W	DDI1	VSM1	DNA damage-inducible v-SNARE binding protein; role in suppression of protein secretion; may play a role in S-phase checkpoint control; has ubiquitin-associated (UBA), ubiquitin-like (UBL), and retroviral-like proteinase (RVP) domains
	-1.18944	CAGL0I10010g		Ortholog(s) have SNARE binding, chaperone binding activity and role in amino acid transport, intracellular protein transport, protein folding, protein localization to nucleus, regulation of pH, retrograde transport, endosome to Golgi				YGR142W	BTN2		v-SNARE binding protein; facilitates specific protein retrieval from a late endosome to the Golgi; modulates arginine uptake, possible role in mediating pH homeostasis between the vacuole and plasma membrane H(+)-ATPase; contributes to prion curing; preferentially expressed after severe ethanol stress
Cell Wall Organization	1.06684	CAGL0A04081g		Predicted GPI-linked cell wall protein				YLR194C	YLR194C		Structural constituent of the cell wall; attached to the plasma membrane by a GPI-anchor; expression is upregulated in response to cell wall stress; null mutant is sensitive to the antifungal agent polyhexamethylene biguanide, resistant to zymolyase treatment and has increased chitin deposition
	1.06608	CAGL0J04466g		Ortholog(s) have role in fungal-type cell wall organization, protein oligomerization and Golgi apparatus, cell cortex of cell tip, cell division site, cellular bud, endoplasmic reticulum, membrane raft, plasma membrane localization	C3_07470W		Putative plasma membrane protein; predicted role in cell wall integrity; regulated by Nrg1, Tup1; induced during chlamydospore formation in both C. albicans and C. dubliniensis	YLR414C	PUN1		Plasma membrane protein with a role in cell wall integrity; co-localizes with Sur7p in punctate membrane patches; null mutant displays decreased thermotolerance; transcription induced upon cell wall damage and metal ion stress
	1.04159	CAGL0I06182g	PIR2	Pir protein family member, putative cell wall component				YJL159W	HSP150	heat shock protein HSP150|PIR2|ORE1|CCW7	O-mannosylated heat shock protein; secreted and covalently attached to the cell wall via beta-1,3-glucan and disulfide bridges; required for cell wall stability; induced by heat shock, oxidative stress, and nitrogen limitation; HSP150 has a paralog, PIR3, that arose from the whole genome duplication
	0.882087	CAGL0G00858g		Ortholog(s) have transmembrane signaling receptor activity				YLR332W	MID2	KAI1	O-glycosylated plasma membrane protein; acts as a sensor for cell wall integrity signaling and activates the pathway; interacts with Rom2p, a guanine nucleotide exchange factor for Rho1p, and with cell integrity pathway protein Zeo1p; MID2 has a paralog, MTL1, that arose from the whole genome duplication
	0.825733	CAGL0G01056g	GAS3	Putative glycoside hydrolase of the Gas/Phr family; predicted GPI-anchor	C1_02360C	PGA5	Putative GPI-anchored beta-1,3-glucanosyltransferase with similarity to the A. fumigatus GEL family; fungal-specific (no human or murine homolog)	YLR343W	GAS2	1,3-beta-glucanosyltransferase	1,3-beta-glucanosyltransferase; involved with Gas4p in spore wall assembly; has similarity to Gas1p
	0.741628	CAGL0G09449g	CRH1	Putative glycoside hydrolase; predicted GPI-anchor	C4_02900C	CRH11	GPI-anchored cell wall transglycosylase, putative ortholog of S. cerevisiae Crh1p; predicted glycosyl hydrolase domain; similar to Csf4p and to antigenic A. fumigatus Aspf9; predicted Kex2p substrate; caspofungin-induced	YGR189C	CRH1	transglycosylase	Chitin transglycosylase; functions in the transfer of chitin to beta(1-6) and beta(1-3) glucans in the cell wall; similar and functionally redundant to Utr2; localizes to sites of polarized growth; expression induced by cell wall stress
	0.717292	CAGL0J11242g		Ortholog(s) have GTP binding, GTPase activity and role in filamentous growth of a population of unicellular organisms, fungal-type cell wall organization	C1_06730W	RAC1	G-protein of RAC subfamily; required for embedded filamentous growth, not for serum-induced hyphal growth; dynamic localization at plasma membrane and nucleus; similar to, but not interchangeable with, Cdc42p; lacks S. cerevisiae homolog	YNL180C	RHO5	Rho family GTPase RHO5|YNS0	Non-essential small GTPase of the Rho/Rac family of Ras-like proteins; RAC1 ortholog; regulated by phosphorylation and ubiquitination; likely involved in protein kinase C (Pkc1p)-dependent signal transduction pathway that controls cell integrity
	0.704891	CAGL0B00616g		Ecm33-family protein with a predicted role in cell wall biogenesis and organization; predicted GPI-anchor	C1_13290W		Ortholog(s) have role in ascospore wall assembly and ascospore wall, cytosol, endoplasmic reticulum, mitochondrion, prospore membrane localization	YCL048W	SPS22		Protein of unknown function; SPS22 has a paralog, SPS2, that arose from the whole genome duplication; redundant with Sps2p for the organization of the beta-glucan layer of the spore wall
	0.695269	CAGL0J11506g		Ortholog(s) have chitin synthase activity, role in ascospore wall assembly, ascospore wall chitin biosynthetic process, cell separation after cytokinesis and cell septum, chitosome, endoplasmic reticulum, plasma membrane localization	CR_09020C	CHS2	Chitin synthase; nonessential; required for wild-type chitin deposition in hyphae; transcript regulated during dimorphic transition; Chs1 and Chs2, but not Chs3, are inhibited by the protoberberine HWY-289; flow model biofilm repressed	YNL192W	CHS1	chitin synthase CHS1|USA4	Chitin synthase I; requires activation from zymogenic form in order to catalyze the transfer of N-acetylglucosamine (GlcNAc) to chitin; required for repairing the chitin septum during cytokinesis; transcription activated by mating factor
	0.680962	CAGL0M04191g	YPS1	Yapsin family aspartic protease; predicted GPI-anchor; complements cell wall defect phenotypes of S. cerevisiae yps1 mutant; regulation of pH homeostasis under acid conditions; induced by high temperature, Slt1- and Crz1p-dependent	C3_03870C	SAP9	Secreted aspartyl protease; roles in adhesion, cell surface integrity; induced by antifungal drugs, stationary phase, or in white-phase cells; farnesol-downregulated in biofilm; autocatalytic processing; GPI-anchor; Spider biofilm induced	YLR120C	YPS1	aspartyl protease|YAP3	Aspartic protease; hyperglycosylated member of the yapsin family of proteases, attached to the plasma membrane via a glycosylphosphatidylinositol (GPI) anchor; involved in nutrient limitation-induced cleavage of the extracellular inhibitory domain of signaling mucin Msb2p, resulting in activation of the filamentous growth MAPK pathway; involved with other yapsins in the cell wall integrity respon…
	0.594647	CAGL0M08492g	PIR3	Pir protein family member, putative cell wall component	C2_08870C	PIR1	1,3-beta-glucan-linked cell wall protein; N-mannosylated, O-glycosylated by Pmt1; cell wall defect in het mutant; Hog1/fluconazole/hypoxia induced; iron/Efg1/Plc1/temp regulated; flow model biofilm induced; hyphal, Spider biofilm repressed	YKL164C	PIR1	beta-1,3-glucan linked protein|CCW6	O-glycosylated protein required for cell wall stability; attached to the cell wall via beta-1,3-glucan; mediates mitochondrial translocation of Apn1p; expression regulated by the cell integrity pathway and by Swi5p during the cell cycle; PIR1 has a paralog, YJL160C, that arose from the whole genome duplication
	0.593695	CAGL0E02255g		Ortholog(s) have role in fungal-type cell wall organization and extrinsic component of plasma membrane, mitochondrial outer membrane localization				YOL109W	ZEO1		Peripheral membrane protein of the plasma membrane; interacts with Mid2p; regulates the cell integrity pathway mediated by Pkc1p and Slt2p; the authentic protein is detected in a phosphorylated state in highly purified mitochondria
	0.573291	CAGL0J00539g	SLT2	Mitogen-activated protein kinase with a role in cell wall integrity	CR_00120C	MKC1	MAP kinase; role in biofilm formation, contact-induced invasive filamentation, systemic virulence in mouse, cell wall structure/maintenance, caspofungin response; phosphorylated on surface contact, membrane perturbation, or cell wall stress	YHR030C	SLT2	mitogen-activated serine/threonine-protein kinase SLT2|LYT2|SLK2|MPK1|BYC2	Serine/threonine MAP kinase; coordinates expression of all 19S regulatory particle assembly-chaperones (RACs) to control proteasome abundance; involved in regulating maintenance of cell wall integrity, cell cycle progression, nuclear mRNA retention in heat shock, septum assembly; required for mitophagy, pexophagy; affects recruitment of mitochondria to phagophore assembly site; plays role in adap…
	0.561182	CAGL0M05049g		Putative glycoside hydrolase; predicted GPI-anchor	C2_00520W	DFG5	N-linked mannoprotein of cell wall and membrane; possible signal transducer; role in hyphal growth and HWP1 induction in alkaline pH; GPI modification predicted; dfg5 dcw1 double mutant is inviable; caspofungin-induced, fungal-specific	YMR238W	DFG5	putative mannan endo-1,6-alpha-mannosidase	Putative mannosidase; essential glycosylphosphatidylinositol (GPI)-anchored membrane protein required for cell wall biogenesis in bud formation, involved in filamentous growth, homologous to Dcw1p
	0.552624	CAGL0A01474g		Ortholog(s) have cell surface, extracellular region, fungal-type cell wall localization	C5_04110W	SCW11	Cell wall protein; repressed in ace2 mutant; repressed in core caspofungin response; induced in high iron; possibly an essential gene, disruptants not obtained by UAU1 method; rat catheter and Spider biofilm repressed	YGL028C	SCW11	putative glucan endo-1,3-beta-D-glucosidase	Cell wall protein with similarity to glucanases; may play a role in conjugation during mating based on its regulation by Ste12p
	0.548932	CAGL0M05841g		Ortholog(s) have alpha-1,2-mannosyltransferase activity, mannosylphosphate transferase activity, role in cell wall mannoprotein biosynthetic process, protein N-linked glycosylation and Golgi apparatus localization	C2_04560W	KTR2	Mannosyltransferase; transcription elevated in chk1, nik1, and sln1 homozygous null mutants; fungal-specific (no human or murine homolog); possibly an essential gene, disruptants not obtained by UAU1 method	YKR061W	KTR2	mannosyltransferase KTR2	Mannosyltransferase involved in N-linked protein glycosylation; member of the KRE2/MNT1 mannosyltransferase family; KTR2 has a paralog, YUR1, that arose from the whole genome duplication
	0.521247	CAGL0H01661g		Ecm33-family protein with a predicted role in cell wall biogenesis and organization; predicted GPI-anchor				YDR522C	SPS2		Protein expressed during sporulation; SPS2 has a paralog, SPS22, that arose from the whole genome duplication; redundant with Sps22p for organization of the beta-glucan layer of the spore wall; S. pombe ortholog is a spore wall component
	0.506195	CAGL0J11462g		Predicted GPI-linked cell wall protein	C5_00270W	PGA14	Putative GPI-anchored protein; induced during cell wall regeneration; regulated by Ssn6p	YNL190W	YNL190W		Hydrophilin essential in desiccation-rehydration process; cell wall protein; contains a putative GPI-attachment site
	-0.652845	CAGL0B02970g	BMT5	Beta mannosyltransferase
Biofilm Formation	1.05743	CAGL0M07634g		Ortholog(s) have sequence-specific DNA binding, transcription factor activity, sequence-specific DNA binding activity	CR_07890W	EFG1	bHLH transcription factor; required for white-phase cell type, RPMI and Spider biofilm formation, hyphal growth, cell-wall gene regulation; roles in adhesion, virulence; Cph1 and Efg1 have role in host cytokine response; binds E-box	YMR016C	SOK2		Nuclear protein that negatively regulates pseudohyphal differentiation; plays a regulatory role in the cyclic AMP (cAMP)-dependent protein kinase (PKA) signal transduction pathway; relocalizes to the cytosol in response to hypoxia; SOK2 has a paralog, PHD1, that arose from the whole genome duplication
	0.965824	CAGL0L13299g	EPA11	Putative adhesin; belongs to adhesin cluster I
	0.945438	CAGL0M01716g		Ortholog(s) have RNA polymerase II core promoter proximal region sequence-specific DNA binding, transcription factor activity and RNA polymerase II transcription factor recruiting, more	C3_04530C	TEC1	TEA/ATTS transcription factor; white cell pheromone response, hyphal gene regulation; required for Spider and RPMI biofilm formation; regulates BCR1; Cph2 regulated transcript; alkaline, rat catheter, Spider, flow model biofilm induced	YBR083W	TEC1	ROC1	Transcription factor targeting filamentation genes and Ty1 expression; Ste12p activation of most filamentation gene promoters depends on Tec1p and Tec1p transcriptional activity is dependent on its association with Ste12p; binds to TCS elements upstream of filamentation genes, which are regulated by Tec1p/Ste12p/Dig1p complex; competes with Dig2p for binding to Ste12p/Dig1p; positive regulator of…
	0.897252	CAGL0L13332g	EPA13	Sub-telomerically encoded lectin-like adhesin with a role in cell adhesion; contains multiple tandem repeats; predicted GPI-anchor; belongs to adhesin cluster I
	0.795207	CAGL0E06644g	EPA1	Sub-telomerically encoded adhesin with a role in cell adhesion; GPI-anchored cell wall protein; N-terminal ligand binding domain binds to ligands containing a terminal galactose residue; belongs to adhesin cluster I
	0.735406	CAGL0G05896g		Putative adhesin-like protein				YHR143W	DSE2		Daughter cell-specific secreted protein with similarity to glucanases; degrades cell wall from the daughter side causing daughter to separate from mother; expression is repressed by cAMP
	0.72058	CAGL0K10164g		Predicted GPI-linked protein; putative adhesin-like protein				YDR077W	SED1		Major stress-induced structural GPI-cell wall glycoprotein; associates with translating ribosomes, possible role in mitochondrial genome maintenance; ORF contains two distinct variable minisatellites; SED1 has a paralog, SPI1, that arose from the whole genome duplication
	0.66125	CAGL0L00157g		Putative adhesin-like protein; multiple tandem repeats; predicted GPI-anchor; belongs to adhesin cluster III
	0.647158	CAGL0I00220g	EPA23	Predicted GPI-linked adhesin-like protein; belongs to adhesin cluster I
	0.642901	CAGL0E06600g		Putative adhesin-like protein; belongs to adhesin cluster V
	0.633393	CAGL0E00231g		Putative adhesin-like protein; contains tandem repeats and a predicted GPI-anchor; belongs to adhesin cluster III
	0.612193	CAGL0M14069g	PWP6	Adhesin-like protein with similarity to S. cerevisiae flocculins, cell wall proteins that mediate adhesion; predicted GPI anchor; belongs to adhesin cluster II
	0.595654	CAGL0E02915g		Putative adhesin-like protein
	-0.614839	CAGL0J02508g	AWP1	Adhesin-like protein; identified in cell wall extracts by mass spectrometry; belongs to adhesin cluster VI; predicted GPI anchor
Protein Folding	-0.56298	CAGL0E01177g	CPR1	Cyclophilin; peptidyl-prolyl cis-trans isomerase	C7_02380C	CYP1	Peptidyl-prolyl cis-trans isomerase; cyclosporin A sensitive activity; soluble in hyphae; biofilm induced, macrophage-induced protein; downregulated upon treatment of biofilm with farnesol; present in exponential and stationary phase cells	YDR155C	CPR1	peptidylprolyl isomerase CPR1|CPH1|CYP1	Cytoplasmic peptidyl-prolyl cis-trans isomerase (cyclophilin); catalyzes the cis-trans isomerization of peptide bonds N-terminal to proline residues; binds the drug cyclosporin A; N-terminally propionylated in vivo; protein abundance increases in response to DNA replication stress
Nucleic Acid Processing	0.880459	CAGL0F06435g		Ortholog(s) have tRNA-intron endonuclease activity, role in tRNA-type intron splice site recognition and cleavage and tRNA-intron endonuclease complex localization	C1_03900W	SEN15	Similar to delta subunit of tRNA splicing endonuclease; increased transcription is observed upon fluphenazine treatment	YMR059W	SEN15		Subunit of the tRNA splicing endonuclease; tRNA splicing endonuclease (Sen complex) is composed of Sen2p, Sen15p, Sen34p, and Sen54p; Sen complex also cleaves the CBP1 mRNA at the mitochondrial surface
	0.544806	CAGL0H08778g		Ortholog(s) have mRNA binding activity, role in nuclear-transcribed mRNA catabolic process, deadenylation-dependent decay and cytoplasm localization				YPR042C	PUF2		PUF family mRNA-binding protein; Pumilio homology domain confers RNA binding activity; preferentially binds mRNAs encoding membrane-associated proteins; binding site composed of two UAAU tetranucleotides, separated by a 3-nt linker; PUF2 has a paralog, JSN1, that arose from the whole genome duplication
	-0.503957	CAGL0J06974g		Ortholog(s) have histone deacetylase activity and role in histone deacetylation, positive regulation of transcription from RNA polymerase II promoter, regulation of transcription involved in G1/S transition of mitotic cell cycle	C4_02300W	HOS3	Histone deacetylase; similar to S. cerevisiae Hos3p; greater expression and longer mRNA in white cells, compared to opaque cells; has conserved deacetylation motif	YPL116W	HOS3	histone deacetylase	Trichostatin A-insensitive homodimeric histone deacetylase (HDAC); specificity in vitro for histones H3, H4, H2A, and H2B; similar to Hda1p, Rpd3p, Hos1p, and Hos2p; deletion results in increased histone acetylation at rDNA repeats
	-0.524008	CAGL0I04224g		Ortholog(s) have DNA translocase activity	C1_13660W	RAD54	Putative DNA-dependent ATPase involved in DNA repair; induced under hydroxyurea treatment; plays an essential role during mitotic growth; mutants display aberrant cell and nuclear morphology	YGL163C	RAD54	DNA-dependent ATPase RAD54|XRS1	DNA-dependent ATPase that stimulates strand exchange; modifies the topology of double-stranded DNA; involved in the recombinational repair of double-strand breaks in DNA during vegetative growth and meiosis; member of the SWI/SNF family of DNA translocases; forms nuclear foci upon DNA replication stress
	-0.671271	CAGL0K09504g		Ortholog(s) have ATPase activator activity, role in mRNA splicing, via spliceosome, positive regulation of ATPase activity and spliceosomal complex localization	CR_10430C		Ortholog(s) have ATPase activator activity, role in mRNA splicing, via spliceosome, positive regulation of ATPase activity and spliceosomal complex localization	YOR148C	SPP2		Essential protein that promotes the first step of splicing; required for the final stages of spliceosome maturation and activation; interacts with Prp2p, which may release Spp2p from the spliceosome following the first cleavage reaction; stimulates Prp2p ATPase activity
	-0.810029	CAGL0I05544g		Ortholog(s) have ATP binding, DNA-dependent ATPase activity, Swi5-Sfr1 complex binding, double-stranded DNA binding, recombinase activity, single-stranded DNA binding activity	CR_02200C	RAD51	Protein involved in homologous recombination and DNA repair; flucytosine induced; slow growth and increased white-to-opaque switching frequency in null mutant	YER095W	RAD51	recombinase RAD51|MUT5	Strand exchange protein; forms a helical filament with DNA that searches for homology; involved in the recombinational repair of double-strand breaks in DNA during vegetative growth and meiosis; homolog of Dmc1p and bacterial RecA protein
	-0.87679	CAGL0E04488g		Ortholog(s) have histone acetyltransferase activity, role in histone acetylation and Ada2/Gcn5/Ada3 transcription activator complex localization	CR_10230W		Ortholog(s) have histone acetyltransferase activity, role in histone acetylation and Ada2/Gcn5/Ada3 transcription activator complex localization	YOR023C	AHC1		Subunit of the Ada histone acetyltransferase complex; required for structural integrity of the complex; Ahc2p and Ahc1p are unique to the ADA complex and not shared with the related SAGA and SLIK complexes; Ahc2p may tether Ahc1p to the complex
Autophagy	-0.556318	CAGL0A04675g		Ortholog(s) have protein tag activity	C1_05700W	AUT7	Putative autophagosome protein; macrophage/pseudohyphal-repressed; alternatively spliced intron in 5' UTR; Spider biofilm induced	YBL078C	ATG8	ubiquitin-like protein ATG8|AUT7|CVT5|APG8	Component of autophagosomes and Cvt vesicles; regulator of Atg1p, targets it to autophagosomes; binds the Atg1p-Atg13p complex, triggering its vacuolar degradation; unique ubiquitin-like protein whose conjugation target is lipid phosphatidylethanolamine (PE); Atg8p-PE is anchored to membranes, is involved in phagophore expansion, and may mediate membrane fusion during autophagosome formation; dec…
	-0.708367	CAGL0H00704g		Ortholog(s) have role in CVT pathway, autophagosome assembly, mitophagy				YPL250C	ICY2	ICY2	Protein of unknown function; required for selective and nonselective autophagy, and mitophagy; regulates the rate of autophagosome formation; interacts with Atg9p, and has a similar peri-mitochondrial localization; elevated Gcn4p-dependent expression under autophagy-inducing conditions; mobilized into polysomes upon a shift from a fermentable to nonfermentable carbon source; potential Cdc28p subs…
Peroxisome	0.770709	CAGL0M03245g		Ortholog(s) have cytosol, peroxisome localization				YEL020C	YEL020C	putative indolepyruvate decarboxylase family protein	Peroxisomal matrix protein; well-conserved in fungi; contains tripartite homology domain of thiamine pyrophosphate (TPP) enzymes; targeted to peroxisomes by Pex5p; contains low sequence identity with Pdc1p; mRNA identified as translated by ribosome profiling data
Unknown function	1.77045	CAGL0K07381g		Protein of unknown function
	1.36175	CAGL0L03696g		Ortholog(s) have endoplasmic reticulum localization	C2_02400W	ECM3	Ortholog(s) have endoplasmic reticulum localization	YOR092W	ECM3	putative ATPase ECM3|YOR3165W	Non-essential protein of unknown function; involved in signal transduction and the genotoxic response; induced rapidly in response to treatment with 8-methoxypsoralen and UVA irradiation; relocalizes from ER to cytoplasm upon DNA replication stress; ECM3 has a paralog, YNL095C, that arose from the whole genome duplication
	1.34385	CAGL0G06182g		Ortholog(s) have cytosol localization	C5_03510C		Protein of unknown function; mRNA binds to She3; Hap43-repressed; rat catheter and flow model biofilm induced	YHR131C	YHR131C		Putative protein of unknown function; GFP-fusion protein localizes to the cytoplasm; overexpression causes cell cycle delay or arrest; contains a PH domain and binds phosphatidylinositols and other lipids in a large-scale study; YHR131C has a paralog, YNL144C, that arose from the whole genome duplication
	1.30789	CAGL0G03531g		Ortholog(s) have mitochondrion localization				YER115C	SPR6		Protein of unknown function; expressed during sporulation; not required for sporulation, but gene exhibits genetic interactions with other genes required for sporulation
	1.2882	CAGL0M11660g		Has domain(s) with predicted hydrolase activity
	1.09311	CAGL0I09724g		Has domain(s) with predicted role in transmembrane transport and integral component of membrane localization
	1.08577	CAGL0I00550g		Ortholog(s) have fungal-type vacuole membrane, nucleus localization				YLR297W	YLR297W		Protein of unknown function; green fluorescent protein (GFP)-fusion protein localizes to the vacuole; not an essential gene; induced by treatment with 8-methoxypsoralen and UVA irradiation; relocalizes from nucleus to vacuole upon DNA replication stress; YLR297W has a paralog, YOR186W, that arose from the whole genome duplication
	1.03	CAGL0C02673g		Ortholog(s) have cytoplasm localization	C7_02630W		Protein of unknown function; mutants are viable; ortholog of S. cervisiae Art10, a protein of unknown function	YLR392C	ART10		Protein of unknown function that contains 2 PY motifs; ubiquinated by Rsp5p; overexpression confers resistance to arsenite; green fluorescent protein (GFP)-fusion protein localizes it to the cytoplasm; non-essential gene
	0.969541	CAGL0G04763g		Has domain(s) with predicted role in termination of G-protein coupled receptor signaling pathway
	0.907836	CAGL0J09416g		Ortholog(s) have fungal-type vacuole lumen, fungal-type vacuole membrane localization	C2_08700C		Ortholog of S. cereviae Sna4 vacuolar outer membrane protein that plays a role in sensitivity to NA+; induced by Mnl1 under weak acid stress	YDL123W	SNA4		Protein of unknown function; localized to the vacuolar outer membrane; predicted to be palmitoylated
	0.805643	CAGL0L06776g		Has domain(s) with predicted sequence-specific DNA binding, transcription factor activity, sequence-specific DNA binding, zinc ion binding activity and role in regulation of transcription, DNA-templated
	0.784097	CAGL0I07865g		Ortholog(s) have Golgi apparatus, endoplasmic reticulum, fungal-type vacuole, plasma membrane localization	C2_08140C	PHM7	Putative transporter; fungal-specific; Hog1-repressed; repressed by 17-beta-estradiol, ethynyl estradiol; Hap43-induced; Spider biofilm induced	YOL084W	PHM7		Protein of unknown function; expression is regulated by phosphate levels; green fluorescent protein (GFP)-fusion protein localizes to the cell periphery and vacuole; protein abundance increases in response to DNA replication stress
	0.765383	CAGL0F04521g		Ortholog of S. cerevisiae : ECM13 and Saccharomyces cerevisiae S288C : YBL043W				YBL043W	ECM13		Non-essential protein of unknown function; induced by treatment with 8-methoxypsoralen and UVA irradiation; ECM13 has a paralog, YJR115W, that arose from the whole genome duplication
	0.761723	CAGL0E04774g		Ortholog(s) have cytoplasm localization				YDR222W	YDR222W		Protein of unknown function; green fluorescent protein (GFP)-fusion protein localizes to the cytoplasm in a punctate pattern; YDR222W has a paralog, YLR225C, that arose from the whole genome duplication
	0.735061	CAGL0J07502g		Putative protein similar to globins with a heme-binding domain; gene is upregulated in azole-resistant strain	C1_03870C		Predicted heme-binding stress-related protein; Tn mutation affects filamentous growth; induced during chlamydospore formation in C. albicans and C. dubliniensis; Spider biofilm induced	YNL234W	YNL234W		Protein of unknown function with similarity to globins; has a functional heme-binding domain; mutant has aneuploidy tolerance; transcription induced by stress conditions; may be involved in glucose signaling or metabolism; regulated by Rgt1
	0.71972	CAGL0J01870g		Putative Ca2+ ATPase
	0.710319	CAGL0G02057g		Ortholog(s) have cytoplasm, nucleus localization				YKR075C	YKR075C		Protein of unknown function; similar to Reg1p; expression regulated by glucose and Rgt1p; GFP-fusion protein is induced in response to the DNA-damaging agent MMS; YKR075C has a paralog, YOR062C, that arose from the whole genome duplication
	0.704301	CAGL0M12947g	PUP1	Mitochondria-localized protein; gene is upregulated in azole-resistant strain
	0.70357	CAGL0K04301g		Putative mitochondrial Ser/Thr protein kinase; gene is upregulated in azole-resistant strain				YGR052W	FMP48	protein kinase FMP48	Putative protein of unknown function; the authentic, non-tagged protein is detected in highly purified mitochondria in high-throughput studies; induced by treatment with 8-methoxypsoralen and UVA irradiation
	0.684757	CAGL0M11902g		Ortholog of S. cerevisiae : FUN19 and Saccharomyces cerevisiae S288C : YAL034C				YAL034C	FUN19		Non-essential protein of unknown function; expression induced in response to heat stress; FUN19 has a paralog, YOR338W, that arose from the whole genome duplication
	0.683144	CAGL0I08591g		Ortholog of S. cerevisiae : YER158C and Saccharomyces cerevisiae S288C : YER158C				YER158C	YER158C		Protein of unknown function; potentially phosphorylated by Cdc28p; YER158C has a paralog, AFR1, that arose from the whole genome duplication
	0.683056	CAGL0G05269g		Putative mitochondrial protein; gene is downregulated in azole-resistant strain				YDR070C	FMP16		Protein of unknown function; may be involved in responding to conditions of stress; the authentic, non-tagged protein is detected in highly purified mitochondria in high-throughput studies; protein abundance increases in response to DNA replication stress
	0.647617	CAGL0G09603g		Putative protein; gene is upregulated in azole-resistant strain				YOR186W	YOR186W		Putative protein of unknown function; proper regulation of expression during heat stress is sphingolipid-dependent; mCherry fusion protein localizes to the vacuole; YOR186W has a paralog, YLR297W, that arose from the whole genome duplication
	0.641695	CAGL0M03179g		Ortholog(s) have cytosol, nucleus localization				YKR018C	YKR018C		Protein of unknown function; green fluorescent protein (GFP)-fusion protein localizes to the cytoplasm and nucleus; protein abundance increases in response to DNA replication stress; YKR018C has a paralog, IML2, that arose from the whole genome duplication
	0.631656	CAGL0K03663g		Ortholog(s) have endoplasmic reticulum localization				YMR122W-A	YMR122W-A		Protein of unknown function; green fluorescent protein (GFP)-fusion protein localizes to the cytoplasm and endoplasmic reticulum
	0.618398	CAGL0H08261g		Ortholog(s) have role in mitophagy and ribosome localization				YOR019W	YOR019W		Protein of unknown function; may interact with ribosomes, based on co-purification experiments; YOR019W has a paralog, JIP4, that arose from the whole genome duplication
	0.616027	CAGL0M14091g		Putative quinone reductase/NADPH dehydrogenase; gene is upregulated in azole-resistant strain
	0.603022	CAGL0E03740g		Ortholog(s) have cell periphery localization				YHL026C	YHL026C		Putative protein of unknown function; transcriptionally regulated by Upc2p via an upstream sterol response element; SWAT-GFP fusion protein localizes to the cell periphery, while mCherry fusion localizes to both the cell periphery and vacuole; YHL026C is not an essential gene; in 2005 the start site was moved 141 nt upstream (see Locus History)
	0.589787	CAGL0E06292g		Has domain(s) with predicted GTP binding, GTPase activity, role in protein transport, signal transduction, small GTPase mediated signal transduction and intracellular, membrane localization
	0.572522	CAGL0H00759g		Has domain(s) with predicted ATP binding, ATP-dependent 3'-5' DNA helicase activity, ATP-dependent helicase activity, helicase activity, nucleic acid binding activity and role in DNA recombination, DNA repair, DNA replication
	0.566413	CAGL0G08954g		Ortholog(s) have fungal-type vacuole, plasma membrane localization	C2_01980C	SRD1	Sur7 family protein with PalI-like domains; not required for stress responses; mutant is viable	YOL019W	YOL019W	TOS7	Protein of unknown function; green fluorescent protein (GFP)-fusion protein localizes to the cell periphery and vacuole; YOL019W has a paralog, DCV1, that arose from the whole genome duplication
	0.558689	CAGL0H05313g		Ortholog(s) have cytoplasm, nucleus localization				YPL071C	YPL071C		Putative protein of unknown function; green fluorescent protein (GFP)-fusion protein localizes to both the cytoplasm and the nucleus
	0.545353	CAGL0F04631g		Ortholog of S. cerevisiae : MOH1, C. albicans SC5314 : C4_03430W_A/MOH1, C. dubliniensis CD36 : Cd36_43220, C. parapsilosis CDC317 : CPAR2_403470 and Candida tenuis NRRL Y-1498 : CANTEDRAFT_113777	C4_03430W	MOH1	Ortholog of S. cerevisiae Moh1, essential for staionary phase growth; induced by alpha pheromone in SpiderM medium and by Mnl1 under weak acid stress; possibly essential (UAU1 method); flow model biofilm induced; Spider biofilm induced	YBL049W	MOH1		Protein of unknown function, essential for stationary phase survival; not required for growth on nonfermentable carbon sources; possibly linked with vacuolar transport
	0.542389	CAGL0K03179g		Ortholog(s) have clathrin-coated vesicle localization				YHL017W	YHL017W		Putative protein of unknown function; green fluorescent protein (GFP)-fusion protein co-localizes with clathrin-coated vesicles; YHL017W has a paralog, PTM1, that arose from the whole genome duplication
	0.541331	CAGL0L05720g		Ortholog(s) have fungal-type vacuole, membrane localization				YJL132W	YJL132W		Putative protein of unknown function; localizes to the membrane fraction; possible Zap1p-regulated target gene induced by zinc deficiency; YJL132W is a non-essential gene
	0.526813	CAGL0F05329g		Ortholog of S. cerevisiae : YDR210W and Saccharomyces cerevisiae S288C : YDR210W				YDR210W	YDR210W		Predicted tail-anchored plasma membrane protein; contains a conserved CYSTM module; related proteins in other organisms may be involved in response to stress; green fluorescent protein (GFP)-fusion protein localizes to the cell periphery
	0.525139	CAGL0I01342g		Ortholog(s) have cytosol, nucleus localization
	0.520283	CAGL0K04719g		Ortholog(s) have mitochondrion, ribosome localization	C3_05710W	RCT1	Fluconazole-induced protein; Ras1, Cyr1 repressed and Efg1 induced; regulated by Nrg1, Tup1, Tbf1, Ssn6; induced in oralpharyngeal candidasis; rat catheter biofilm repressed	YNL208W	YNL208W		Protein of unknown function; may interact with ribosomes, based on co-purification experiments; authentic, non-tagged protein is detected in purified mitochondria in high-throughput studies; potential orthologs found in other fungi
	0.51185	CAGL0L05016g		Ortholog of S. cerevisiae : STB6, C. albicans SC5314 : C3_03150W_A, C. dubliniensis CD36 : Cd36_83110, C. parapsilosis CDC317 : CPAR2_103210 and Candida tenuis NRRL Y-1498 : CANTEDRAFT_133418	C3_03150W		Ortholog of S. cerevisiae : STB6, C. glabrata CBS138 : CAGL0L05016g, C. dubliniensis CD36 : Cd36_83110, C. parapsilosis CDC317 : CPAR2_103210 and Candida tenuis NRRL Y-1498 : CANTEDRAFT_133418	YKL072W	STB6		Protein that binds Sin3p in a two-hybrid assay; STB6 has a paralog, STB2, that arose from the whole genome duplication
	0.511343	CAGL0D04422g		Ortholog(s) have endoplasmic reticulum localization
	0.507675	CAGL0M04125g		Ortholog(s) have role in establishment of cell polarity, mycelium development, spore germination and endoplasmic reticulum, fungal-type vacuole, hyphal tip, mitochondrion, plasma membrane localization	CR_10500C		Ortholog(s) have role in establishment of cell polarity, mycelium development, spore germination and endoplasmic reticulum, fungal-type vacuole, hyphal tip, mitochondrion, plasma membrane localization	YNL320W	YNL320W		Putative protein of unknown function; the authentic, non-tagged protein is detected in highly purified mitochondria in high-throughput studies
	-0.501319	CAGL0B04851g		Has domain(s) with predicted Rho guanyl-nucleotide exchange factor activity, role in regulation of Rho protein signal transduction and intracellular localization
	-0.504607	CAGL0I03520g		Ortholog(s) have mitochondrion localization	CR_03870W		Putative protein of unknown function; Hap43p-repressed gene; S. cerevisiae ortholog YDL157C localizes to mitochondria	YDL157C	YDL157C		Putative protein of unknown function; the authentic, non-tagged protein is detected in highly purified mitochondria in high-throughput studies
	-0.513728	CAGL0A03828g		Ortholog(s) have endoplasmic reticulum localization
	-0.528205	CAGL0K05687g		Ortholog(s) have cytosol, nucleus localization
	-0.532522	CAGL0L08250g		Ortholog(s) have role in transcription initiation from RNA polymerase II promoter and nucleus localization
	-0.538215	CAGL0K04631g		Ortholog(s) have sequence-specific DNA binding activity	C6_01500C	TRY5	Zn(II)2Cys6 transcription factor; regulator of yeast form adherence; required for yeast cell adherence to silicone substrate	YGR067C	YGR067C		Putative protein of unknown function; contains a zinc finger motif similar to that of Adr1p
	-0.539705	CAGL0A02750g		Ortholog(s) have cytosol localization
	-0.540879	CAGL0K09526g		Ortholog(s) have role in CENP-A containing chromatin organization and cytosol, nuclear chromatin, nuclear periphery localization
	-0.551081	CAGL0F02035g	CTF19	Protein of unknown function
	-0.554859	CAGL0I10791g		Ortholog(s) have ornithine carbamoyltransferase activity, role in arginine biosynthetic process via ornithine, asexual sporulation and mitochondrial matrix localization
	-0.556853	CAGL0L01111g		Ortholog(s) have cytosol, nucleus localization
	-0.567482	CAGL0I04048g		Ortholog(s) have fructose 1,6-bisphosphate 1-phosphatase activity, role in carbon utilization, cellular response to glucose starvation, glycerol catabolic process and cytosol, nucleus localization
	-0.567584	CAGL0J10626g		Has domain(s) with predicted membrane localization
	-0.584828	CAGL0D03058g		Ortholog(s) have cytosol, nucleus localization
	-0.605178	CAGL0I05610g		Ortholog(s) have cytoplasm localization				YNR014W	YNR014W		Putative protein of unknown function; expression is cell-cycle regulated, Azf1p-dependent, and heat-inducible; YNR014W has a paralog, YMR206W, that arose from the whole genome duplication
	-0.617546	CAGL0D00154g	AQY1	Has domain(s) with predicted transporter activity, role in transport and membrane localization
	-0.619075	CAGL0B01078g		Putative protein; gene is upregulated in azole-resistant strain				YLR177W	YLR177W		Putative protein of unknown function; phosphorylated by Dbf2p-Mob1p in vitro; some strains contain microsatellite polymophisms at this locus; not an essential gene; YLR177W has a paralog, PSP1, that arose from the whole genome duplication
	-0.628535	CAGL0C04587g		Ortholog(s) have mitochondrion localization				YJR098C	YJR098C		Putative protein of unknown function; the authentic, non-tagged protein is detected in highly purified mitochondria in high-throughput studies
	-0.639038	CAGL0C01749g		Ortholog(s) have cytosol, nucleus localization				YBR242W	YBR242W		Putative protein of unknown function; green fluorescent protein (GFP)-fusion protein localizes to the cytoplasm and nucleus; YBR242W is not an essential gene; YBR242W has a paralog, YGL101W, that arose from the whole genome duplication
	-0.676831	CAGL0K02629g		Ortholog(s) have intracellular localization
	-0.708674	CAGL0H08712g		Has domain(s) with predicted phosphatidylinositol binding activity and role in cell communication
	-0.711478	CAGL0B03201g		Ortholog(s) have nucleus localization				YKR011C	YKR011C	TOS5	Protein of unknown function; green fluorescent protein (GFP)-fusion protein localizes to the nucleus; protein abundance increases in response to DNA replication stress
	-0.851443	CAGL0J05852g		Ortholog(s) have role in secondary metabolite biosynthetic process
	-1.2382	CAGL0L06072g		Has domain(s) with predicted nucleic acid binding activity
